# Supplementary material for: Polymorphism-driven transcriptomic changes in anthelmintic metabolism pathways of Anisakis simplex s.s. L3 larvae
Source: Parasit Vectors. 2025 Dec 19;18:508. doi: 10.1186/s13071-025-07197-w (PMC12751375; doi:10.1186/s13071-025-07197-w)
Supplement: Supplementary file 2 — Additional file 2: Table S1. Detailed bioinformatics workflow. Table S2. Comparison of log2FoldChange values between RNA-seq and real timePCR.. Table S3. The table summarizes RNA-seq quality and yield across 16 samples.. Table S4. Differentially expressed genes identified in A. simplex after three medicine treatment . Table S5. Differentially expressed long nonocoding RNA identified in A. simplex after three medicine treatment . Table S6. Correlation between DELs and DEGs after Albendazol treatment. Table S7. Correlation between DELs and DEGs after Ivermectin treatment. Table S8. Correlation between lncRNA and DEGs after Pyrantel treatment. Table S9. DAS events identified after Albendazol, Ivermectin and Pyrantel treatment. Table S10. SNVs indicated difference in allele specific expression (ASE). Table S11.Single nucleotide variation on DNA seqeunces by Nanopore seqeuncing . Table S12. DEGs, DASs and SNVs assignment to GO terms.. [file 13071_2025_7197_MOESM2_ESM.xlsx]

## Sheet: Table_S1
Additional file 2 Table S1. Detailed bioinformatics workflow
Software	Version	Option	Purpose
Trimmomatic	v.0.39	-phred33 CROP:140 LEADING:20 TRAILING:20 MINLEN:140 AVGQUAL:20	sequence trimming
STAR	v.2.7.11.a	--outSAMmapqUnique 50 --outFilterMultimapNmax 20 --outFilterMismatchNmax 999 --outFilterMismatchNoverLmax 0.04 --alignSJoverhangMin 8 --alignSJDBoverhangMin 1 --alignIntronMin 20 --alignIntronMax 1000000 --alignMatesGapMax 1000000	mapping Illumina reads
StringTie	v.2.2.1	--merge	annotation update
Ballgown	v.2.36	ballgown, texpr	FPKM normalization and gene expression analysis
biomaRt	v.2.60.1	default parameters	retrieval of gene descriptions
stats	v.4.4.1	cor	correlation analysis
rMATS	v.3.2.5	-t paired --readLength 140 --cstat 0.05	alternative splicing analysis
bcftools	v.1.22	mpileup -f; query -l	create vcf format file
bedtools	v.2.30	intersect	intersected substitutions with gene annotation
Rsamtools	v.2.20	default parameters	convert sam/bam format
SnpEff	v.4.5	build -gff3	SNV gene annotation
ggplot2	v.3.3.5	ggplot	visualization
circlize	v.0.4.15	circos.heatmap; circos.par; circos.track; circos.rect; circos.heatmap.link	visualization
circos.ca	v.0.69-8	circos --conf	visualization
Geneious Prime	v.2025.0.2	default parameters	manual SNV verification
Dorado	v.0.8	hac	basecalling
Filtlong	v.0.2.1	default parameters	filter for high-quality reads
minimap2	v.2.30	-ax map-ont	mapping Nanopore reads
vcftools	v 0.1.16	-gzvcf --weir-fst-pop	convert vcf format and calculated SNV frequency differences
convert2bed	v. 2.4.37	-i vcf; -i gtf	convert vcf to bed
samtools	v 1.7	mpileup	convert sam/bam format

## Sheet:  Table_S2
Additional file 2 Table S2. Comparison of log2FoldChange values between RNA-seq and real timePCR.
gene_ID	log2_FC_RNAseq	log2_FC_PCR	Medicine	Forward sequence: (5' to 3')	Reverse sequence: (5' to 3')	Product size (bp)	gene_description	p<value
A^0221901 (N)	3.41966	1.46101	ALB	GGCGACAAATGCACACTGAG	GTTCTGTTGTGTGCTGGCAG	103	Col_cuticle_N domain-containing protein	0.0021
A^0221901	3.05059	1.71364	IVC	GGCGACAAATGCACACTGAG	GTTCTGTTGTGTGCTGGCAG	103	Col_cuticle_N domain-containing protein	0.0332
A^1418601 (J)	-1.88536	-0.413859	IVC	TGGCAATGGAAAACTGGGGT	CCAGAACATCGGTGACCACA	105	Peptidase_M1 domain-containing protein	0.0001
A^1480801 (I)	1.87494	2.01365	ALB	CAGTTGCAAGCAGTCGTTGA	CCGTGAATCTGATCTGCCGA	86	Col_cuticle_N domain-containing protein	0.0002
A^1480801	1.71413	0.800288	IVC	CAGTTGCAAGCAGTCGTTGA	CCGTGAATCTGATCTGCCGA	86	Col_cuticle_N domain-containing protein	0.0332
A^1480801	1.71013	1.22347	PYR	CAGTTGCAAGCAGTCGTTGA	CCGTGAATCTGATCTGCCGA	86	Col_cuticle_N domain-containing protein	0.0021
A^1493901 (G)	4.75399	1.46212	PYR	GCGGCGGTTCAATGCATATT	AGCACCATGAGACGTTCGAG	79	Importin subunit alpha G)	0.0332
A^1578201 (F)	-1.44876	-0.287839	IVC	ACCAGGCGACGTGATGATTT	GTGCGATTGTGTGGAATCCG	121	1,2-dihydroxy-3-keto-5-methylthiopentene dioxygenase	0.0001
A^1857601 D)	1.09211	0.290467	ALB	AACGCGACTTATGTGAGGCT	GGCTTCTTTCCATCGCACCA	145	Glycerol kinase	0.0001
A^2045201 (A)			PYR	GCCGACCCAGAAAAGAGGAT	AGTTTCGCCTCCAAGCTCAG	100	BZIP domain-containing protein	0.0001
A^1890101 (B)			ALB	GCAACTTCACGATCGTTCCA	ATGAGCGTCTTCAACTGGGG	118	Probable endochitinase	0.0001
A^0004133 C			ALB,IVC,PYR	GAAGGATGTTGTTTGCCGGGG	ACATGGTGGTGGAGTGATCG	147	NA	0.0001
A^1486201(H)			IVC,ALB	TTCGCGCATCACTTCTGACT	CGTGTCGTTCAGCATTGTCC	113	O-acyltransferase	0.0001
A^1260001 (K)			PYR	TGGGAAAATGGAACCGTGGT	CGCACACCCTTCACCTGATA	138	Metalloendopeptidase	0.0332
A^836301 (L)			IVC	ACTGCCCGAAGATCATGCAA	TTCACATGACCTTCGGCGTC	132	Protein kinase C-like 3	0.0001
A^307801 (M)			IVC	AGCTGCTTTGAACCGTCGTA	GTGAGCGTGTTTCCATCGA	150	Tropomyosin	0.0001
A^221901 (N)			ALB,IVC	AATATCGCGCCTCCATCACC	AATGTTCTTCTTGGGCGGGT	73	Putative kunitz-type protease inhibitor	0.0001
A^874501 (O)			IVC	TATCGGCAGGGAGTCAACAC	GGCTGGCCCGTATAAGAAAGA	99	FHA domain-containing protein	ns
A^22701(P)			ALB	GATGCCAGAAGTGTCCACCA	TGCCTTGCTTCCCTCTTCTG	78	Col_cuticle_N domain-containing protein	ns
KP200883			reference	TGGAGTGGTGCTTGACTCAG	CACGAACAATCTCACGCTC	186	Actin gene
KM496565			reference	CCGAAATCAAGTGGGGAGCA	CCGAAATCAAGTGGGGAGCA	183	Glyceraldehyde 4 phosphate dehydrogenase

## Sheet: Table_S3
Additional file 2 Table S3. The table summarizes RNA-seq quality and yield across 16 samples.
Sample	Raw Data		Valid Data		Valid Ratio(reads)	Q20%	Q30%	GC content%
	Read	Base	Read	Base
ALB_1	128799658	19.32G	28160214	4.22G	21.86	99.96	97.84	56
ALB_2	134947772	20.24G	30727030	4.61G	22.77	99.96	97.76	55
ALB_3	126209740	18.93G	28392948	4.26G	22.50	99.96	97.67	56
ALB_4	136010060	20.40G	29288778	4.39G	21.53	99.95	97.72	55
CON_1	128180902	19.23G	30680634	4.60G	23.94	99.96	97.79	54
CON_2	145421710	21.81G	44862374	6.73G	30.85	99.93	97.81	54.5
CON_3	132190712	19.83G	29612146	4.44G	22.40	99.96	97.85	56
CON_4	128511264	19.28G	27442816	4.12G	21.35	99.96	97.79	56
IVM_1	128953780	19.34G	26988004	4.05G	20.93	99.95	97.77	56
IVM_2	131543382	19.73G	27569664	4.14G	20.96	99.96	97.77	56
IVM_3	135297730	20.29G	28552426	4.28G	21.10	99.96	97.83	56
IVM_4	129288220	19.39G	28298368	4.24G	21.89	99.95	97.74	56
PYR_1	134322144	20.15G	30299850	4.54G	22.56	99.95	97.68	55
PYR_2	130629974	19.59G	29558512	4.43G	22.63	99.96	97.73	55
PYR_3	127439318	19.12G	28682342	4.30G	22.51	99.95	97.66	56
PYR_4	130355576	19.55G	26975326	4.05G	20.69	99.96	97.70	55.5

## Sheet: Table_S4
Additional file 2 Table S4. Differentially expressed genes identified in A. simplex after three medicine treatment
refGene ID	GeneID	FPKM_MED_1	FPKM_MED_2	FPKM_MED_3	FPKM_MED_4	FPKM_CTR_1	FPKM_CTR_2	FPKM_CTR_3	FPKM_CTR_4	log2FC	pval	qval	Medicine	description
ASIM_0000022701	MSTRG.63	18.7636	31.1698	27.2083	33.4944	17.3695	16.8367	10.2224	5.72615	1.14136	5.68778414354636e-09	5.64291e-06	Albendazol	Col_cuticle_N domain-containing protein
ASIM_0000051401	MSTRG.123	2.87777	4.04592	4.59026	5.64183	0.0756212	1.41609	0.197218	0.0542897	3.29887	0.000264842538506922	0.0468867	Albendazol	NA
ASIM_0000064701	gene:ASIM_0000064701	0.823636	0.194868	0.601868	0.921639	0	0	0	0	12.6337	0.00015081373212011	0.0299248	Albendazol	NA
ASIM_0000070801	MSTRG.159	0.499606	1.34071	1.1548	1.31795	3.02479	3.07948	1.63801	1.80815	-1.14685	6.46062426440755e-05	0.0162557	Albendazol	Putative peroxidasin (inferred by orthology to a S. mansoni protein)
ASIM_0000077601	MSTRG.171	0.0291055	0.661154	0.655213	0.571221	1.58026	7.97915	1.41906	2.50629	-2.81464	5.54233533397934e-05	0.0145604	Albendazol	NA
ASIM_0000079501	gene:ASIM_0000079501	0.958731	2.43764	0.936047	2.43187	7.11247	7.03039	4.59923	3.65297	-1.72717	4.38816117541506e-05	0.0123138	Albendazol	Sodium-dependent multivitamin transporter (inferred by orthology to a human protein)
ASIM_0000202801	gene:ASIM_0000202801	0	0	0	0	0	1.61807	0.654913	2.3069	-13.483	9.1209732545134e-05	0.0203603	Albendazol	NA
ASIM_0000221901	MSTRG.424	4.61747	6.02111	10.0738	11.0505	0.81766	1.73794	0.412654	0	3.41966	1.03036285967448e-08	9.68433e-06	Albendazol	Putative kunitz-type protease inhibitor (inferred by orthology to a S. mansoni protein)
ASIM_0000269501	MSTRG.498	1.9814	3.87878	3.4383	3.98871	7.58223	13.6524	6.49595	5.81435	-1.33606	0.000191898182959937	0.0368486	Albendazol	Glutamine amidotransferase type-2 domain-containing protein
ASIM_0000270701	MSTRG.501	0	0	0	0	9.01824	3.30138	2.22513	0	-15.1501	8.83108557429867e-06	0.00334304	Albendazol	Galectin
ASIM_0000276601	gene:ASIM_0000276601	0	0	0	0	0.120826	0.245492	0.022104	0.048978	-10.0947	0.000272246813131538	0.0472018	Albendazol	Heat-shock protein 12.1 (inferred by orthology to a C. elegans protein)
ASIM_0000283201	MSTRG.524	6.84526	4.97151	3.05865	6.73567	22.6929	19.9329	9.66859	9.3486	-1.51217	9.17284861988177e-06	0.00334304	Albendazol	NA
ASIM_0000300101	gene:ASIM_0000300101	1.48209	1.24288	3.15031	3.39131	0.523003	0.54604	0.22705	0	2.83787	8.56361519097619e-06	0.00332454	Albendazol	NA
ASIM_0000327501	MSTRG.600	22.4057	43.4234	40.5162	45.3718	28.8348	11.4931	16.9615	11.5763	1.13953	4.23571608903026e-06	0.00199056	Albendazol	Glyoxylate reductase/hydroxypyruvate reductase (inferred by orthology to a human protein)
ASIM_0000428601	gene:ASIM_0000428601	0.258414	0.215477	0.249619	0.56168	0	0	0	0	11.6497	8.76953537782505e-08	5.66142e-05	Albendazol	Ground-like domain-containing protein
ASIM_0000553701	gene:ASIM_0000553701	0.890727	0.929839	0.766583	1.66665	0.342443	0.228967	0.184675	0	2.49213	3.45602206554578e-05	0.00995446	Albendazol	NA
ASIM_0000581401	gene:ASIM_0000581401	0	0	0	0	0.190932	0.0889268	0.304433	0.193403	-10.925	0.000157402575905451	0.030889	Albendazol	NA
ASIM_0000724401	gene:ASIM_0000724401	0.381538	1.0982	1.06175	1.13791	0	0	0	0	13.1672	1.5481862705228e-08	1.38238e-05	Albendazol	NA
ASIM_0000799901	gene:ASIM_0000799901	1.5702	2.06443	1.5823	2.1392	0.465199	0.422648	0.211913	0.543794	2.16213	1.35961741371355e-06	0.000714119	Albendazol	NA
ASIM_0001001301	gene:ASIM_0001001301	4.20859	5.05885	3.43494	5.20131	2.45159	2.8284	1.10111	1.6193	1.16211	2.72966473607255e-05	0.00812439	Albendazol	NA
ASIM_0001028901	MSTRG.1843	1.57681	3.91357	2.08333	4.09542	2.2901	0.955503	0.781202	1.06125	1.19751	2.81757906915693e-07	0.000173505	Albendazol	Peptidylprolyl isomerase
ASIM_0001036901	MSTRG.1885	18.9255	29.4744	26.784	37.2178	9.10273	12.439	8.97813	2.17989	1.78131	4.55961225588269e-08	3.32646e-05	Albendazol	NA
ASIM_0001037001	MSTRG.1886	15.4617	17.5065	23.615	23.9983	10.3979	7.22449	5.43538	1.31397	1.72524	3.68256920441975e-08	2.85927e-05	Albendazol	NA
ASIM_0001084901	MSTRG.2040	5.15636	7.70931	13.1871	10.4191	0.969717	2.86652	0.933852	0.200248	2.87537	8.99086336096347e-06	0.00334304	Albendazol	NA
ASIM_0001121601	gene:ASIM_0001121601	3.50554	11.8567	4.00322	7.69356	29.6041	16.5027	31.7497	16.2201	-1.79773	3.10787778853432e-06	0.00154168	Albendazol	Carboxypeptidase
ASIM_0001143901	MSTRG.2297	32.1747	62.9833	46.0108	61.1833	11.7554	15.0259	9.61369	4.20761	2.31722	3.35112588700964e-20	5.98444e-16	Albendazol	NA
ASIM_0001184501	gene:ASIM_0001184501	3.02103	7.50841	3.9126	6.68158	18.7112	10.8649	7.40691	11.5726	-1.20078	7.09168938580394e-06	0.0028143	Albendazol	NA
ASIM_0001216801	MSTRG.2577	0.742803	0.529876	0.332373	0.347638	3.39793	1.94526	1.47963	1.35396	-2.06607	5.08586030438916e-06	0.00227058	Albendazol	Col_cuticle_N domain-containing protein
ASIM_0001242201	MSTRG.2691	1.26858	0.701742	0.55082	1.09234	2.6691	2.30879	2.4955	2.88399	-1.5192	0.000277972102139289	0.047731	Albendazol	Col_cuticle_N domain-containing protein
ASIM_0001250501	gene:ASIM_0001250501	0	0	0	0	10.4558	0	0	0	-14.6739	1.09229964730257e-10	1.41523e-07	Albendazol	NA
ASIM_0001251001	MSTRG.2721	2.4386	6.64536	3.55767	7.22173	1.44818	1.54989	0.660454	1.32309	1.99543	4.27474772373527e-12	1.52677e-08	Albendazol	AT04676p (inferred by orthology to a D. melanogaster protein)
ASIM_0001265701	gene:ASIM_0001265701	4.98704	8.01555	6.12829	13.3575	1.92643	1.87617	1.52594	0	2.60811	6.56786580769456e-06	0.00272765	Albendazol	NA
ASIM_0001302201	gene:ASIM_0001302201	8.6077	10.5822	17.5583	15.6584	5.96928	4.72773	2.76678	2.38202	1.72565	4.65681573643406e-08	3.32646e-05	Albendazol	Col_cuticle_N domain-containing protein
ASIM_0001338201	MSTRG.3066	2.34404	3.77775	3.40382	5.36449	11.1207	8.1733	5.88654	4.82431	-1.01084	3.25542880530506e-05	0.0095304	Albendazol	E3 ubiquitin-protein ligase
ASIM_0001363001	MSTRG.3177	1.31333	3.33952	3.5656	2.86415	2.12503	0.939681	0.624892	0.474683	1.41216	6.34205579135619e-05	0.0162557	Albendazol	dTDP-D-glucose 4,6-dehydratase (inferred by orthology to a human protein)
ASIM_0001374901	gene:ASIM_0001374901	1.28109	1.91867	1.68904	2.35084	0.73286	0	0.176402	0	2.99315	0.000267059268350537	0.0468867	Albendazol	ShKT domain-containing protein
ASIM_0001405101	MSTRG.3332	3.83098	1.85007	1.78526	2.00746	34.162	18.7688	30.4494	29.4161	-3.57363	3.80511485699015e-11	8.24588e-08	Albendazol	Col_cuticle_N domain-containing protein
ASIM_0001418601	gene:ASIM_0001418601	10.9805	11.5823	7.46999	18.3113	47.2635	43.3431	22.9886	16.4218	-1.42729	3.54543565011832e-07	0.000211048	Albendazol	Peptidase_M1 domain-containing protein
ASIM_0001440101	MSTRG.3460	16.6455	29.3777	26.374	32.3963	9.3747	16.7917	7.52518	4.38568	1.46055	2.80756754291892e-08	2.3875e-05	Albendazol	NA
ASIM_0001480801	MSTRG.3601	9.12419	15.0619	16.2814	18.8012	5.59153	3.3782	4.05616	3.13302	1.87494	2.65798115273957e-13	1.18666e-09	Albendazol	Col_cuticle_N domain-containing protein
ASIM_0001486201	gene:ASIM_0001486201	0.812553	2.17417	2.62802	2.49066	0	0	0	0	14.3066	8.89276932936223e-11	1.32339e-07	Albendazol	O-acyltransferase
ASIM_0001490401	gene:ASIM_0001490401	4.06924	9.19086	4.26522	736208	44.645	21.8636	14.3541	7.88969	-1.72128	3.57987781395912e-06	0.00172782	Albendazol	Transmembrane protein 104 homolog (inferred by orthology to a C. elegans protein)
ASIM_0001493901	gene:ASIM_0001493901	1.36169	1.19223	1.00454	0.659467	0.180312	0	0	0	4.54796	7.19983304061975e-05	0.0173749	Albendazol	Importin subunit alpha (inferred by orthology to a D. melanogaster protein)
ASIM_0001501501	gene:ASIM_0001501501	8.30229	21.8925	21.7715	28.6606	2.68295	2.30719	4.07446	0.820214	3.02798	9.96926388666984e-12	2.96719e-08	Albendazol	NA
ASIM_0001563701	MSTRG.3869	4.71967	7.2306	8.91242	8.61326	2.03494	2.27892	2.45767	1.45779	1.84069	4.52033946926702e-07	0.000260401	Albendazol	NA
ASIM_0001582701	MSTRG.3936	3.24206	3.49898	1.1361	4.40079	16.1688	4.96531	6.26595	7.82633	-1.52059	5.10643803740447e-05	0.0138168	Albendazol	Ground-like domain-containing protein
ASIM_0001612801	MSTRG.4028	5.16299	9.78532	4.98325	12.5482	31.7521	19.0677	11.2564	9.21233	-1.13413	9.98433839199794e-06	0.00356601	Albendazol	NA
ASIM_0001676301	MSTRG.4211	2.77522	8.00538	6.46057	10.6165	2.97996	1.16217	3.22253	1.56124	1.642	0.000131151540977785	0.0269207	Albendazol	NA
ASIM_0001723901	MSTRG.4338	9.45051	12.055	2.41698	4.59721	44.2809	27.3194	40.8832	40.5345	-2.42367	1.43471794208552e-05	0.0046584	Albendazol	Col_cuticle_N domain-containing protein
ASIM_0001738901	MSTRG.4399	0.938735	0.819735	0.423893	1.32014	2.02922	4.2304	3.42492	4.11871	-1.97855	7.62414653519509e-05	0.0181536	Albendazol	NA
ASIM_0001745501	MSTRG.4421	0	0	0	0	4.53934	1.18853	4.11944	1.73292	-14.8213	7.24380560661075e-15	4.312e-11	Albendazol	Col_cuticle_N domain-containing protein
ASIM_0001745601	MSTRG.4422	0.536101	0.616441	0.278125	0.834931	5.42345	3.00692	11.1617	7.20053	-3.56387	1.92683706282241e-09	2.02409e-06	Albendazol	NA
ASIM_0001814901	gene:ASIM_0001814901	14.0885	19.9074	23.0072	38.4367	1.64205	6.12462	0.918189	0.759369	3.33709	1.10948666514342e-10	1.41523e-07	Albendazol	NA
ASIM_0001815001	gene:ASIM_0001815001	13.4363	28.3002	30.903	28.8027	0.656112	5.31368	1.0185	1.8371	3.52285	3.82297341143921e-11	8.24588e-08	Albendazol	NA
ASIM_0001836701	MSTRG.4690	5.76582	9.39273	4.15375	7.6479	21.4206	18.1518	12.5677	7.64197	-1.14888	4.5044600214369e-06	0.00206258	Albendazol	NA
ASIM_0001836901	MSTRG.4692	14.4979	22.5918	28.9089	32.3192	1.85246	5.06053	1.71345	0	3.51062	9.84236256899552e-05	0.0211765	Albendazol	Putative kunitz-type protease inhibitor (inferred by orthology to a S. mansoni protein)
ASIM_0001843701	gene:ASIM_0001843701	0	0	0	0	0.0298945	0.0289372	0.0195873	0.0322002	-8.11139	5.54434090125749e-05	0.0145604	Albendazol	COesterase domain-containing protein
ASIM_0001857601	MSTRG.4743	17.7097	26.2712	7.99478	18.1855	9.25914	9.77865	7.60476	6.26831	1.09211	8.79545017662095e-05	0.0201371	Albendazol	Glycerol kinase
ASIM_0001875901	gene:ASIM_0001875901	0.344394	0.101177	0.44934	0.174105	0	0	0	0	11.384	5.6319132957013e-08	3.86826e-05	Albendazol	Col_cuticle_N domain-containing protein
ASIM_0001890101	gene:ASIM_0001890101	0.116927	0.250455	0.0662452	0.182319	0	0	0	0	10.5886	9.60585190007834e-05	0.0209197	Albendazol	Probable endochitinase (inferred by orthology to a C. elegans protein)
ASIM_0002015201	gene:ASIM_0002015201	0	0	0	0	0.441044	0.595701	0.742145	0.258378	-12.3143	8.87667895205457e-08	5.66142e-05	Albendazol	AMP-binding domain-containing protein
ASIM_0002020801	MSTRG.5074	22.9237	33.1007	22.8581	35.6932	5.93472	13.9792	5.62598	4.75681	1.91907	6.17815181890415e-11	1.00299e-07	Albendazol	NA
ASIM_0002026801	MSTRG.5089	3.66035	4.20568	4.61145	5.61036	22.8699	7.79367	11.3402	8.18133	-1.47224	1.33411449912665e-05	0.00449521	Albendazol	Elongation of very long chain fatty acids protein
ASIM_0002042301	MSTRG.5118	6.50406	15.0287	14.5358	15.2822	3.77801	4.88393	2.70484	2.12664	1.92813	4.62798367831181e-11	8.26465e-08	Albendazol	NA
ASIM_0002106801	gene:ASIM_0002106801	0	0	0	0	1.21488	1.88943	0.256714	0	-13.0366	0.00010182782380748	0.0214155	Albendazol	NA
ASIM_0000038201	MSTRG.93	3.68981	3.99956	3.44434	3.86763	14.3659	11.6007	7.9626	9.01142	-1.51725	0.000229312781805791	0.0413332	Ivermectin	SGF29 C-terminal domain-containing protein
ASIM_0000074501	gene:ASIM_0000074501	0.120713	0.245513	0.354879	0.837526	0	0	0	0	11.928	0.000248262026412138	0.0430621	Ivermectin	FHA domain-containing protein
ASIM_0000077601	MSTRG.171	0.519101	0.484898	0.227628	0.238024	1.58026	7.97915	1.41906	2.50629	-3.19778	3.76391521873069e-06	0.001602	Ivermectin	NA
ASIM_0000221901	MSTRG.424	3.80085	8.83299	4.43901	7.52055	0.81766	1.73794	0.412654	0	3.05059	3.1445947961643e-09	3.95455e-06	Ivermectin	Putative kunitz-type protease inhibitor (inferred by orthology to a S. mansoni protein)
ASIM_0000307801	MSTRG.564	0	0	0	0	9.87519	3.87945	1.92978	3.85087	-15.5757	3.56914567156079e-11	1.25677e-07	Ivermectin	Tropomyosin (inferred by orthology to a C. elegans protein)
ASIM_0000321101	gene:ASIM_0000321101	0.26932	0.1552	0	0.286874	0	0	0	0	10.7964	0.000211849365755739	0.0397798	Ivermectin	NA
ASIM_0000487901	gene:ASIM_0000487901	0	0	0	0	1.25595	1.07067	1.01474	1700206	-13.6087	8.91488112314238e-06	0.00333948	Ivermectin	NA
ASIM_0000517501	gene:ASIM_0000517501	5.20102	7.48634	2.07382	1.6404	0.302105	1.38285	1.03763	0.265923	2.45634	6.24109913636152e-05	0.0159248	Ivermectin	Peptidase A1 domain-containing protein
ASIM_0000553701	gene:ASIM_0000553701	0.893993	0.97471	0.520265	0.842645	0.342443	0.228967	0.184675	0	2.09564	1.96933582468767e-05	0.00619145	Ivermectin	NA
ASIM_0000565801	gene:ASIM_0000565801	1.21511	1.73727	1.238	2.69569	0.701862	0	0	0	3.29442	7.93563553880553e-05	0.019139	Ivermectin	NA
ASIM_0000577901	gene:ASIM_0000577901	0	0	0	0	0.753386	1.69845	0.758995	0	-12.9707	0.00011941469965632	0.0259557	Ivermectin	NA
ASIM_0000678901	gene:ASIM_0000678901	0	0	0	0.332787	3.9213	2.44606	1.6393	1.20351	-4.79056	0.000157257400873885	0.0318238	Ivermectin	NA
ASIM_0000724401	gene:ASIM_0000724401	0.756465	0.620474	0	0.732836	0	0	0	0	12.3648	9.78811880365179e-05	0.0229773	Ivermectin	NA
ASIM_0000799901	gene:ASIM_0000799901	1.41215	1.43998	0.70619	1.3653	0.465199	0.422648	0.211913	0.543794	1.5829	2.05841037749059e-05	0.00635796	Ivermectin	NA
ASIM_0000836301	gene:ASIM_0000836301	0	0	0	0	0.420292	0.582649	0.311521	0.585184	-12.2134	0.000297959067853929	0.0499606	Ivermectin	Protein kinase C-like 3 (inferred by orthology to a C. elegans protein)
ASIM_0001036901	MSTRG.1885	14.8412	36.4046	11.8502	18.0237	9.10273	12.439	8.97813	2.17989	1.31077	1.02205243018255e-06	0.000529243	Ivermectin	NA
ASIM_0001037001	MSTRG.1886	12.7148	16.2328	6.81547	16.1705	10.3979	7.22449	5.43538	1.31397	1.09146	3.69928514813754e-07	0.000241221	Ivermectin	NA
ASIM_0001084901	MSTRG.2040	4.03086	9.22441	1.93449	6.60796	0.969717	2.86652	0.933852	0.200248	2.13276	6.04965415834991e-07	0.000355034	Ivermectin	NA
ASIM_0001143901	MSTRG.2297	29.2156	40.6411	19.3676	31.953	11.7554	15.0259	9.61369	4.20761	1.57748	5.37857816515033e-16	3.15651e-12	Ivermectin	NA
ASIM_0001193601	gene:ASIM_0001193601	4.51626	4.11953	2.1052	7.84855	2.86985	3.54303	1.00829	1.848	1.00398	0.000105774680726627	0.0238752	Ivermectin	Carboxypeptidase
ASIM_0001216801	MSTRG.2577	0.502705	0.512536	0.419374	0.162479	3.39793	1.94526	1.47963	1.35396	-2.35608	2.46159034104185e-05	0.00722313	Ivermectin	Col_cuticle_N domain-containing protein
ASIM_0001250501	gene:ASIM_0001250501	0	0	0	0	10.4558	0	0	0	-14.6739	2.80856683553992e-10	5.49418e-07	Ivermectin	NA
ASIM_0001251001	MSTRG.2721	2.69142	5.39169	1.71916	4.26478	1.44818	1.54989	0.660454	1.32309	1.49764	4.68273243542996e-10	8.24442e-07	Ivermectin	AT04676p (inferred by orthology to a D. melanogaster protein)
ASIM_0001265701	gene:ASIM_0001265701	4.26587	7.01961	5.54005	5.25196	1.92643	1.87617	1.52594	0	2.05076	1.59357920810997e-05	0.00519566	Ivermectin	NA
ASIM_0001405101	MSTRG.3332	6.39539	1.60026	2.80254	3.99116	34.162	18.7688	30.4494	29.4161	-2.93109	1.43570287613168e-06	0.000702138	Ivermectin	Col_cuticle_N domain-containing protein
ASIM_0001418601	gene:ASIM_0001418601	16.1465	6.70804	5.8312	6.50684	47.2635	43.3431	22.9886	16.4218	-1.88536	0.000213744535715524	0.0397798	Ivermectin	Peptidase_M1 domain-containing protein
ASIM_0001440101	MSTRG.3460	19.4924	20.3171	15.8303	20.813	9.3747	16.7917	7.52518	4.38568	1.00564	1.66974990689856e-09	2.4498e-06	Ivermectin	NA
ASIM_0001465101	gene:ASIM_0001465101	5.03099	2.26628	1.89041	3.44811	1.36198	1.03304	0	0	2.39941	0.000230072561456675	0.0413332	Ivermectin	NA
ASIM_0001480801	MSTRG.3601	9.91323	17.9354	10.1776	14.991	5.59153	3.3782	4.05616	3.13302	1.71413	1.37439358738966e-18	2.41976e-14	Ivermectin	Col_cuticle_N domain-containing protein
ASIM_0001486201	gene:ASIM_0001486201	0.62936	2.39505	0	1.27868	0	0	0	0	13.3931	1.55086210237473e-05	0.00515179	Ivermectin	O-acyltransferase
ASIM_0001490501	MSTRG.3639	9.60794	15.3739	4.09811	17.6559	3.09525	5.3926	4.47159	2.80001	1.56831	8.04901067047292e-07	0.000442847	Ivermectin	Transmembrane protein 104 homolog (inferred by orthology to a C. elegans protein)
ASIM_0001501501	gene:ASIM_0001501501	8.06102	16.4126	6.98003	11.7875	2.68295	2.30719	4.07446	0.820214	2.12912	3.10513066108886e-09	3.95455e-06	Ivermectin	NA
ASIM_0001563701	MSTRG.3869	5.573	9.29597	5.34743	7.09487	2.03494	2.27892	2.45767	1.45779	1.73065	5.68233613097382e-11	1.66739e-07	Ivermectin	NA
ASIM_0001578201	MSTRG.3917	4.978	3.57296	3.25717	4.48157	16.3126	11.7983	7.80528	8.55043	-1.44876	2.2169768194411e-05	0.00672967	Ivermectin	1,2-dihydroxy-3-keto-5-methylthiopentene dioxygenase
ASIM_0001638201	MSTRG.4103	2.23251	0.454237	0.919585	2.09666	1.15231	0.604046	0.132314	0.185211	1.45938	0.000255977736633996	0.0437548	Ivermectin	NA
ASIM_0001676301	MSTRG.4211	7.16475	8.58333	2.95095	5.083	2.97996	1.16217	3.22253	1.56124	1.4138	2.31476989722025e-06	0.00110146	Ivermectin	NA
ASIM_0001723901	MSTRG.4338	11.6787	5.359	5.97618	6.04806	44.2809	27.3194	40.8832	40.5345	-2.3965	8.91485590251698e-09	9.80968e-06	Ivermectin	Col_cuticle_N domain-containing protein
ASIM_0001814901	gene:ASIM_0001814901	8.86462	20.0563	7.56376	14.0484	1.64205	6.12462	0.918189	0.759369	2.41972	1.34874158927527e-07	9.89414e-05	Ivermectin	NA
ASIM_0001815001	gene:ASIM_0001815001	11.2743	22.5313	7.62553	13.5926	0.656112	5.31368	1.0185	1.8371	2.64032	3.64296785021347e-08	3.37569e-05	Ivermectin	NA
ASIM_0001823801	MSTRG.4652	7.45903	6.34231	6.14955	9.45756	58.2953	39.7734	17.5388	19.7364	-2.20233	2.77497281709942e-08	2.71423e-05	Ivermectin	NA
ASIM_0001827301	gene:ASIM_0001827301	0	0	0	0	0.587835	0.116963	0.203233	0.341471	-11.6091	1.05356985127874e-06	0.000529976	Ivermectin	Vacuolar protein sorting-associated protein 54 (inferred by orthology to a C. elegans protein)
ASIM_0001836901	MSTRG.4692	17.0194	24.787	8.19366	13.8463	1.85246	5.06053	1.71345	0	2.88777	5.90645143214651e-08	4.95186e-05	Ivermectin	Putative kunitz-type protease inhibitor (inferred by orthology to a S. mansoni protein)
ASIM_0001844301	MSTRG.4711	5.27022	5.3204	3.61358	4.97923	21.5472	17.1629	10.7089	14.344	-1.73286	4.00300741048729e-06	0.001639	Ivermectin	NA
ASIM_0001874001	gene:ASIM_0001874001	0	0	0	0	0.258207	0.163292	0.0706472	0.0215682	-10.3267	5.84319846418521e-05	0.0151287	Ivermectin	NA
ASIM_0001886601	gene:ASIM_0001886601	0.102354	0.106547	0.0974482	0.100812	0.88284	0.573455	0.334034	0.526129	-2.50825	7.97373248082538e-06	0.00305186	Ivermectin	BPI2 domain-containing protein
ASIM_0001993401	gene:ASIM_0001993401	0	0	0	0	1.12887	0.398826	0.480983	0.195809	-12.4282	0.000168990992360234	0.0338097	Ivermectin	NA
ASIM_0001999901	gene:ASIM_0001999901	0.318389	0.264148	0.170667	0.145471	0.152958	0.0416256	0.070344	0.0184844	1.6649	2.30005843168529e-05	0.00686353	Ivermectin	NA
ASIM_0002020801	MSTRG.5074	22.503	24.9248	15.8157	18.4912	5.93472	13.9792	5.62598	4.75681	1.43179	1.21716510697164e-10	2.67868e-07	Ivermectin	NA
ASIM_0002093901	MSTRG.5224	0.462871	0.632033	0.331189	0.435407	10.3009	1.3988	0.671906	7.43667	-3.41156	0.000140334785950284	0.0294135	Ivermectin	Globin-like protein (inferred by orthology to a C. elegans protein)
ASIM_0000056901	gene:ASIM_0000056901	0	0	0	0	1.02523	0.692209	0.941838	1.77697	-13.4371	3.05067738588112e-05	0.0240672	Pyrantel	NA
ASIM_0000077601	MSTRG.171	0.285501	0.476864	0.204721	0.6724	1.58026	7.97915	1.41906	2.50629	-3.04001	3.67136994829647e-07	0.000934888	Pyrantel	NA
ASIM_0000270701	MSTRG.501	0	0	0	0	9.01824	3.30138	2.22513	0	-15.1501	1.24593409340025e-05	0.013064	Pyrantel	Galectin
ASIM_0000344401	gene:ASIM_0000344401	0	0	0	0	0.0636776	0.333428	0.116826	0.140621	-10.6763	6.39385702909745e-05	0.0335207	Pyrantel	NA
ASIM_0000356301	gene:ASIM_0000356301	0.0821755	0.0518913	0.107925	0.0820127	0	0	0	0	9.6618	4.44640377185866e-05	0.0286651	Pyrantel	NA
ASIM_0000539701	MSTRG.966	37.4066	27.5246	14.0385	14.2445	8.84797	14.7021	4.15171	5.35312	1.49569	3.07016887382381e-06	0.00390898	Pyrantel	Glutamate dehydrogenase, mitochondrial (inferred by orthology to a D. melanogaster protein)
ASIM_0000724401	gene:ASIM_0000724401	0.577625	0	1.34661	1.0674	0	0	0	0	12.8686	3.71846171925542e-05	0.0265126	Pyrantel	NA
ASIM_0000953201	gene:ASIM_0000953201	0.803682	0.295805	0.384111	0.683124	0	0	0	0	12.4032	7.84862497014722e-05	0.0368162	Pyrantel	NA
ASIM_0001084901	MSTRG.2040	4.3209	8.55338	1.67669	5.66764	0.969717	2.86652	0.933852	0.200248	2.02427	7.59736093712748e-05	0.0368162	Pyrantel	NA
ASIM_0001143901	MSTRG.2297	36.2167	55.5981	11.3532	48.0952	11.7554	15.0259	9.61369	4.20761	1.89742	6.3243885034863e-08	0.000187887	Pyrantel	NA
ASIM_0001250501	gene:ASIM_0001250501	0	0	0	0	10.4558	0	0	0	-14.6739	1.36727377453584e-10	1.21858e-06	Pyrantel	NA
ASIM_0001260001	gene:ASIM_0001260001	0	0	0	0	12.815	5.6271	1.29989	0	-15.5909	3.10544599739434e-05	0.0240672	Pyrantel	Metalloendopeptidase
ASIM_0001348301	gene:ASIM_0001348301	7.12844	12.0094	14.4673	10.3981	34.7589	28.8153	19.5266	20.5108	-1.23551	8.09440959751764e-05	0.0369956	Pyrantel	PH domain-containing protein
ASIM_0001440101	MSTRG.3460	16.5357	27.1688	12.5328	22.102	9.3747	16.7917	7.52518	4.38568	1.04081	3.25126444056214e-05	0.0241474	Pyrantel	NA
ASIM_0001480801	MSTRG.3601	14.8646	17.5113	7.23387	13.2605	5.59153	3.3782	4.05616	3.13302	1.71013	6.8645033242886e-11	1.21858e-06	Pyrantel	Col_cuticle_N domain-containing protein
ASIM_0001493901	gene:ASIM_0001493901	0.907463	0.971049	0.41864	2.56825	0.180312	0	0	0	4.75399	5.7386092012259e-05	0.0319658	Pyrantel	Importin subunit alpha (inferred by orthology to a D. melanogaster protein)
ASIM_0001501501	gene:ASIM_0001501501	11.1224	16.162	2.57733	16.3392	2.68295	2.30719	4.07446	0.820214	2.22464	2.34839303650694e-05	0.0201704	Pyrantel	NA
ASIM_0001563701	MSTRG.3869	10.6176	7.75514	3.41273	6.77045	2.03494	2.27892	2.45767	1.45779	1.79494	2.09941573204537e-06	0.00311851	Pyrantel	NA
ASIM_0001738301	MSTRG.4398	11.5145	8.68522	6.61684	7.18597	4.54014	3.74743	1.75093	4.57444	1.2184	2.98623489836811e-06	0.00390898	Pyrantel	NA
ASIM_0001814901	gene:ASIM_0001814901	12.8283	36.4984	3.67016	24.0203	1.64205	6.12462	0.918189	0.759369	3.02768	1.34915091200212e-06	0.00240486	Pyrantel	NA
ASIM_0001815001	gene:ASIM_0001815001	14.0538	22.9652	5.18874	22.5942	0.656112	5.31368	1.0185	1.8371	2.8763	1.08516615090921e-06	0.00214923	Pyrantel	NA
ASIM_0001864101	MSTRG.4763	12.1632	13.4192	9.00213	10.8576	8.97755	3.17301	4.09637	3.53828	1.19961	3.58350479463431e-08	0.000127752	Pyrantel	NA
ASIM_0001870001	gene:ASIM_0001870001	0.244896	0.391852	0.171058	0.388671	0.0979492	0.0614258	0.0452716	0.0301678	2.3492	1.97516950399189e-05	0.0195597	Pyrantel	NA
ASIM_0001886601	gene:ASIM_0001886601	0.174997	0.114502	0.0591868	0.224407	0.88284	0.573455	0.334034	0.526129	-2.01508	4.69603547421404e-05	0.0286651	Pyrantel	BPI2 domain-containing protein
ASIM_0001947201	gene:ASIM_0001947201	0	0	0	0	0	0.415484	0.315028	0.496825	-11.5832	0.000121427829010739	0.0491921	Pyrantel	NA
ASIM_0002020801	MSTRG.5074	27.1786	30.1709	9.35948	29.129	5.93472	13.9792	5.62598	4.75681	1.66144	1.58516016162217e-06	0.00256868	Pyrantel	NA
ASIM_0002042301	MSTRG.5118	6.73288	10.1599	4.48223	6.636	3.77801	4.88393	2.70484	2.12664	1.05374	7.35947645332054e-05	0.0368162	Pyrantel	NA
ASIM_0002045201	gene:ASIM_0002045201	1.12494	0.480003	0.590904	0.167111	0	0.0475463	0	0	5.63512	0.000113514326658661	0.0470556	Pyrantel	BZIP domain-containing protein
ASIM_0002134401	gene:ASIM_0002134401	0	0	0	0	0.32397	0.512826	0.11076	0.19544	-11.4805	5.55115790067893e-05	0.0319192	Pyrantel	U3 small nucleolar RNA-associated protein 6 homolog (inferred by orthology to a human protein)

## Sheet: Table_S5
Additional file 2 Table S5. Differentially expressed long nonocoding RNA identified in A. simplex after three medicine treatment
GeneID	FPKM_MED_1	FPKM_MED_2	FPKM_MED_3	FPKM_MED_4	FPKM_CTR_1	FPKM_CTR_2	FPKM_CTR_3	FPKM_CTR_4	log2FC	pval	qval	refGene ID	Medicine
MSTRG.3784	0	0	0	0	0.331887	24.5058	0	0	-15.9222	1.07971e-12	1.20921e-09	ASIM_0001540001	Pyrantel
MSTRG.3874	0	0	0	0	0	0	2.63539	0	-12.6857	3.07854e-12	3.15039e-09	ASIM_0001565601	Pyrantel
MSTRG.2257	0	6.09389	0	0	0	0	0	0	13.8951	7.50128e-12	5.40065e-09	ASIM_0001133801	Pyrantel
MSTRG.1471	8.11706	11.7956	7.81721	6.96187	3.50833	1.73951	1.94619	2.01862	1.9129	9.50856e-10	3.61666e-07		Pyrantel
MSTRG.886	1.85645	1.9625	1.57134	1.33965	10.2672	6.81691	5.33589	3.26616	-1.93233	1.14692e-05	0.00330295		Pyrantel
MSTRG.190	0	0	0	0	20.2182	39.4062	0	11.3829	-17.4376	0.000152943	0.0314609	ASIM_0000085001	Pyrantel
MSTRG.4645	4.18059	7.57568	3.53239	3.25757	38.962	30.7814	23.4093	25.8769	-2.68212	5.17252e-16	3.48266e-12		Albendazol
MSTRG.3113	0	0	0	0	21.439	0	0	0	-15.7099	8.95361e-13	8.02731e-10	ASIM_0001351001	Albendazol
MSTRG.3526	0	9.59549	0	0	0	0	0	0	14.5501	1.00096e-11	4.70197e-09	ASIM_0001459701	Albendazol
MSTRG.4373	2.277	6.12676	4.34099	5.73338	19.0503	12.7784	9.64289	8.55687	-1.43693	2.34197e-08	5.69945e-06		Albendazol
MSTRG.3471	3.49918	6.16836	3.17198	2.24193	1.70074	1.37795	0.988107	0.974438	1.58092	3.27226e-05	0.00555432	ASIM_0001443301	Albendazol
MSTRG.4728	0.138524	0.644183	0.851107	1.20873	5.24301	7.73115	2.1974	1.7032	-2.56961	8.45558e-05	0.0121131	ASIM_0001848401	Albendazol
MSTRG.1471	4.47725	5.54758	3.67921	9.74769	3.50833	1.73951	1.94619	2.01862	1.34801	0.000142596	0.0192019		Albendazol
MSTRG.1342	2.70549	0.737369	5.05087	4.75376	0.714751	0.295763	0.403038	0.674529	2.66547	0.000153319	0.0203743		Albendazol
MSTRG.4645	5.58	4.79	4.12	4.28	38.96	30.78	23.41	25.88	-2.67	0	0		Ivermectin
MSTRG.3113	0	0	0	0	21.44	0	0	0	-15.71	0	0	ASIM_0001351001	Ivermectin
MSTRG.3784	0	0	0	0	0.33	24.51	0	0	-15.92	0	0	ASIM_0001540001	Ivermectin
MSTRG.3874	0	0	0	0	0	0	2.64	0	-12.69	0	0	ASIM_0001565601	Ivermectin
MSTRG.1471	4.88	6.76	3.59	5.24	3.51	1.74	1.95	2.02	1.15	0	0		Ivermectin
MSTRG.4373	2.74	3.57	3.27	4.32	19.05	12.78	9.64	8.56	-1.85	0	0		Ivermectin
MSTRG.886	1.11	1.35	1	1.01	10.27	6.82	5.34	3.27	-2.52	0	0		Ivermectin
MSTRG.1095	0.57	0.43	0.7	0.8	7.67	5.53	1.97	3.5	-2.9	0	0		Ivermectin
MSTRG.5177	0	0	0	0	5.69	2.53	1.83	0.2	-14.64	0	0.01		Ivermectin

## Sheet: Table_S6
Additional file 2 Table S6. Correlation between DELs and DEGs after Albendazol treatment
gene ID	lncRNA id	value	description
ASIM_0001250501	MSTRG.3113	0.735845	NA
ASIM_0001251001	MSTRG.1471	0.767709	AT04676p (inferred by orthology to a D. melanogaster protein)
ASIM_0001265701	MSTRG.1471	0.77591	NA
ASIM_0001338201	MSTRG.4373	0.724765	E3 ubiquitin-protein ligase
ASIM_0001486201	MSTRG.1342	0.719758	O-acyltransferase
ASIM_0001493901	MSTRG.3471	0.71083	Importin subunit alpha (inferred by orthology to a D. melanogaster protein)
ASIM_0001676301	MSTRG.1471	0.763753	NA
ASIM_0001836701	MSTRG.4373	0.734675	NA
ASIM_0002026801	MSTRG.4373	0.735967	Elongation of very long chain fatty acids protein
ASIM_0002106801	MSTRG.4728	0.761881	NA

## Sheet: Table_S7
Additional file 2 Table S7. Correlation between DELs and DEGs after Ivermectin treatment
gene ID	lncRNA id	value	description
ASIM_0001250501	MSTRG.3113	0.735836	NA
ASIM_0001250501	MSTRG.5177	0.735023	NA
ASIM_0001251001	MSTRG.1471	0.786406	AT04676p (inferred by orthology to a D. melanogaster protein)
ASIM_0001265701	MSTRG.1471	0.78216	NA
ASIM_0001563701	MSTRG.1471	0.793218	NA
ASIM_0001578201	MSTRG.4373	0.818561	1,2-dihydroxy-3-keto-5-methylthiopentene dioxygenase
ASIM_0001578201	MSTRG.886	0.716936	1,2-dihydroxy-3-keto-5-methylthiopentene dioxygenase
ASIM_0001676301	MSTRG.1471	0.802418	NA
ASIM_0001827301	MSTRG.5177	0.700497	Vacuolar protein sorting-associated protein 54 (inferred by orthology to a C. elegans protein)
ASIM_0001844301	MSTRG.4373	0.744686	NA
ASIM_0001874001	MSTRG.886	0.702464	NA
ASIM_0001874001	MSTRG.1095	0.718243	NA
ASIM_0001874001	MSTRG.5177	0.781424	NA
ASIM_0001886601	MSTRG.1095	0.744554	BPI2 domain-containing protein
ASIM_0001886601	MSTRG.5177	0.741723	BPI2 domain-containing protein
ASIM_0001993401	MSTRG.5177	0.795725	NA
ASIM_0001993401	MSTRG.886	0.705424	NA

## Sheet: Table_S8
additional file 2 Table S8. Correlation between lncRNA and DEGs after Pyrantel treatment
gene id	lncRNA id	value	description
ASIM_0001260001	MSTRG.886	0.751702	Metalloendopeptidase
ASIM_0001864101	MSTRG.1471	0.719146	NA
ASIM_0001738301	MSTRG.1471	0.705548	NA
ASIM_0002042301	MSTRG.1471	0.744746	NA

## Sheet: Table_S9
Additional file 2 Table S9. DAS events identified after Albendazol, Ivermectin and Pyrantel treatment
refGene ID	GeneID	FDR	IncLevelDifference	IncLevel1	IncLevel2	Splicing type	Medicine	Description
ASIM_0001014601	MSTRG.11393	0.0246532	-0.223	0.228,0.25,0.415,0.321	0.321,0.0,0.0,0.0	A3SS	Albendazol	Bifunctional endoribonuclease and deubiquitinase ZC3H12A
ASIM_0001224301	MSTRG.14440	0.0439142	-0.326	1.0,1.0,0.663,0.567	0.663,0.522,0.344,0.396	SE	Albendazol	Trehalase family protein
ASIM_0001348101	MSTRG.16433	0.00703028	0.527	0.535,0.716,0.101,0.335	1.0,0.794,1.0,1.0	SE	Albendazol	RING finger protein
ASIM_0001488701	MSTRG.18563	0.00634138	-0.52	0.209,1.0,0.503,0.603	0.0,0.092,0.078,0.066	SE	Albendazol	Moesin/ezrin/radixin -like protein 1
NA	MSTRG.17504	0.010033	0.548	0.34,0.19,0.0,0.347	0.852,0.671,1.0,0.545	A3SS	Albendazol	NA
ASIM_0001014601	MSTRG.11393	0.0350006	-0.303	0.228,0.25,0.415,0.321	0.0,0.0,0.0,0.0	A3SS	Ivermectin	Bifunctional endoribonuclease and deubiquitinase ZC3H12A
ASIM_0001057901	MSTRG.11881	0.000186224	0.616	0.562,0.511,0.138,0.325	1.0,1.0,1.0,1.0	SE	Ivermectin	unnamed protein product
ASIM_0001057901	MSTRG.11881	0.000186224	0.606	0.55,0.532,0.149,0.344	1.0,1.0,1.0,1.0	SE	Ivermectin	unnamed protein product
ASIM_0001057901	MSTRG.11881	0.000186224	0.603	0.577,0.526,0.146,0.339	1.0,1.0,1.0,1.0	SE	Ivermectin	unnamed protein product
ASIM_0001141101	MSTRG.13243	0.0327618	0.137	0.851,0.695,0.905,0.95	0.95,1.0,1.0,1.0	SE	Ivermectin	MATH domain containing protein
ASIM_0001184101	MSTRG.13784	0.0350006	-0.315	0.413,0.849,1.0,0.32	0.0,1.0,0.32,0.0	A3SS	Ivermectin	Zinc finger, C2H2 type family protein
ASIM_0001224301	MSTRG.14440	0.00500538	-0.59	1.0,1.0,0.663,0.567	0.0,0.567,0.0,0.304	SE	Ivermectin	Trehalase family protein
ASIM_0001288301	MSTRG.15492	1.92999e-05	0.446	0.45,0.347,0.379,0.719	1.0,0.852,0.827,1.0	A5SS	Ivermectin	Putative choline-phosphate cytidylyltransferase
ASIM_0001291601	MSTRG.15535	1.50345e-05	-0.556	0.661,1.0,0.83,0.518	0.422,0.039,0.226,0.098	SE	Ivermectin	RRM domain-containing protein
ASIM_0001469201	MSTRG.18251	0.00543469	0.289	0.822,0.254,0.801,0.634	0.89,1.0,1.0,0.776	SE	Ivermectin	Na(+)/H(+) exchange regulatory cofactor NHE-RF1
ASIM_0001488701	MSTRG.18563	0.0277374	-0.218	0.404,0.076,0.143,0.251	0.0,0.0,0.0,0.0	A5SS	Ivermectin	Moesin/ezrin/radixin -like protein 1
ASIM_0001704701	MSTRG.21729	0.0356358	0.333	0.42,1.0,0.592,0.075	1.0,0.42,1.0,1.0	SE	Ivermectin	unnamed protein product
ASIM_0001704701	MSTRG.21729	0.000216313	0.399	0.229,1.0,0.373,0.032	1.0,0.229,1.0,1.0	SE	Ivermectin	unnamed protein product
ASIM_0001720301	MSTRG.21923	0.000134737	0.609	0.0,1.0,0.0,0.0	0.438,1.0,1.0,1.0	A5SS	Ivermectin	PH domain containing protein
NA	MSTRG.17302	0.00122625	0.481	0.827,0.4,0.444,0.0	1.0,0.594,1.0,1.0	A5SS	Ivermectin	NA
ASIM_0001072701	MSTRG.12069	0.0120255	-0.445	0.286,0.199,1.0,0.777	0.0,0.0,0.303,0.178	A5SS	Pyrantel	Leucine Rich Repeat family protein
ASIM_0001079101	MSTRG.12187	0.0103881	-0.583	1.0,1.0,1.0,1.0	0.399,1.0,0.022,0.249	SE	Pyrantel	sodium/hydrogen exchanger 3 family protein
ASIM_0001318101	MSTRG.15994	0.0241961	0.198	0.748,0.407,0.65,1.0	0.598,1.0,1.0,1.0	MXE	Pyrantel	Putative metabolite transport protein YwtG
ASIM_0001436701	MSTRG.17781	0.0120255	-0.465	0.496,1.0,0.48,1.0	0.381,0.156,0.424,0.156	A5SS	Pyrantel	haloacid dehalogenase-like hydrolase domain-containing protein
ASIM_0001488701	MSTRG.18563	0.0334738	-0.193	0.404,0.076,0.143,0.251	0.102,0.0,0.0,0.0	A5SS	Pyrantel	Moesin/ezrin/radixin -like protein 1
ASIM_0001634001	MSTRG.20748	0.0437623	-0.321	1.0,0.898,1.0,0.726	0.398,0.498,0.688,0.755	SE	Pyrantel	Basement membrane proteoglycan
NA	MSTRG.16329	0.0120255	0.264	0.503,0.488,0.514,0.502	0.808,0.657,0.939,0.659	A5SS	Pyrantel	NA

## Sheet: Table_S10
additional file 2 Table S10. SNVs indicated difference in allele specific expression (ASE)
refGene ID	Chromosome	Description	Variant effect	Position	Nucleotide	FST	Enzyme	MED1_cov	MED2_cov	MED3_cov	MED4_cov	CTR1_cov	CTR2_cov	CTR3_cov	CTR4_cov	Medicine
ASIM_0000046601	ASIM_contig0000207	cDNA sequence BC018371, putative	synonymous_variant	5172	G	0.722222	medium-chain acyl-CoA ligase	5	25	2	3	1	5	2	0	Albendazole
ASIM_0000046601	ASIM_contig0000207	cDNA sequence BC018371, putative	synonymous_variant	5172	A	0.722222	medium-chain acyl-CoA ligase	0	4	0	4	15	6	4	2	Albendazole
ASIM_0000051501	ASIM_contig0000248	kunitz/Bovine pancreatic trypsin inhibitor domain-containing protein	intron_variant	5243	G	0.753425		13	36	20	16	0	0	0	0	Albendazole
ASIM_0000051501	ASIM_contig0000248	kunitz/Bovine pancreatic trypsin inhibitor domain-containing protein	intron_variant	5243	A	0.753425		0	0	3	0	0	7	0	0	Albendazole
ASIM_0000051501	ASIM_contig0000248	kunitz/Bovine pancreatic trypsin inhibitor domain-containing protein	start_retained_variant	5097	C	0.787072		14	6	20	16	0	2	0	0	Albendazole
ASIM_0000051501	ASIM_contig0000248	kunitz/Bovine pancreatic trypsin inhibitor domain-containing protein	start_retained_variant	5097	T	0.787072		0	0	0	0	0	2	15	0	Albendazole
ASIM_0000068401	ASIM_contig0000418	Piezo-type mechanosensitive ion channel component 1	3_prime_UTR_variant	1117	A	0.669794		1	2	5	0	5	2	12	6	Albendazole
ASIM_0000068401	ASIM_contig0000418	Piezo-type mechanosensitive ion channel component 1	3_prime_UTR_variant	1117	G	0.669794		1	3	1	0	0	0	0	0	Albendazole
ASIM_0000078301	ASIM_contig0000526	Beta-propeller repeat TECPR domain containing protein	synonymous_variant	2388	A	0.742188		4	0	0	0	10	10	7	0	Albendazole
ASIM_0000078301	ASIM_contig0000526	Beta-propeller repeat TECPR domain containing protein	synonymous_variant	2388	T	0.742188		1	0	3	0	1	0	0	0	Albendazole
ASIM_0000094601	ASIM_contig0000711	Protein H03A11.2	intron_variant	656	T	0.75431		0	0	0	0	7	28	3	0	Albendazole
ASIM_0000094601	ASIM_contig0000711	Protein H03A11.2	intron_variant	656	C	0.75431		0	5	0	2	1	0	0	0	Albendazole
ASIM_0000098301	ASIM_contig0000750	CBF/Mak21 family protein	synonymous_variant	478	T	0.8		0	2	0	0	6	20	0	3	Albendazole
ASIM_0000098301	ASIM_contig0000750	CBF/Mak21 family protein	synonymous_variant	478	C	0.8		0	2	3	5	0	3	0	0	Albendazole
ASIM_0000149601	ASIM_contig0001421	Basement membrane proteoglycan	intron_variant	1499	A	0.742188		0	6	0	3	10	2	0	10	Albendazole
ASIM_0000149601	ASIM_contig0001421	Basement membrane proteoglycan	intron_variant	1499	T	0.742188		0	11	0	1	0	0	0	0	Albendazole
ASIM_0000149701	ASIM_contig0001424	unnamed protein product	synonymous_variant	1010	G	0.8		0	8	3	18	15	0	0	0	Albendazole
ASIM_0000149701	ASIM_contig0001424	unnamed protein product	synonymous_variant	1010	A	0.8		0	0	0	0	3	8	4	0	Albendazole
ASIM_0000163401	ASIM_contig0001635	RNase3 domain-containing protein	synonymous_variant	2736	C	0.8	Acting on ester bonds; ribonuclease III	0	2	0	0	11	36	8	0	Albendazole
ASIM_0000163401	ASIM_contig0001635	RNase3 domain-containing protein	synonymous_variant	2736	T	0.8	Acting on ester bonds; ribonuclease III	0	2	10	10	1	1	0	0	Albendazole
ASIM_0000182001	ASIM_contig0001924		disruptive_inframe_insertion	635	C	0.714286		1	2	5	4	21	0	0	0	Albendazole
ASIM_0000182001	ASIM_contig0001924	copine family protein	disruptive_inframe_insertion	635	G	0.714286		0	0	0	2	0	0	0	0	Albendazole
ASIM_0000194301	ASIM_contig0002136	putative 36.0 kDa protein C45G9.5 in chromosome III	synonymous_variant	1336	C	0.787072		0	0	0	0	6	24	4	1	Albendazole
ASIM_0000194301	ASIM_contig0002136	putative 36.0 kDa protein C45G9.5 in chromosome III	synonymous_variant	1336	G	0.787072		2	0	0	10	0	0	0	0	Albendazole
ASIM_0000198601	ASIM_contig0002210	Long-chain-fatty-acid--CoA ligase 5	missense_variant	375	A	0.687117	Ligases	0	0	6	3	12	0	6	5	Albendazole
ASIM_0000198601	ASIM_contig0002210	Long-chain-fatty-acid--CoA ligase 5	missense_variant	375	T	0.687117	Ligases	5	4	1	4	2	0	0	6	Albendazole
ASIM_0000237901	ASIM_contig0002911	Viral A-type inclusion protein repeat-containing domain protein	synonymous_variant	737	G	0.742188		0	0	0	10	19	0	0	10	Albendazole
ASIM_0000237901	ASIM_contig0002911	Viral A-type inclusion protein repeat-containing domain protein	synonymous_variant	737	A	0.742188		2	1	0	12	5	0	0	0	Albendazole
ASIM_0000306501	ASIM_contig0004178	ABC transporter, ATP-binding protein	intron_variant	997	C	1	Translocases	0	0	0	0	8	26	1	0	Albendazole
ASIM_0000306501	ASIM_contig0004178	ABC transporter, ATP-binding protein	intron_variant	997	T	1	Translocases	4	0	5	0	0	2	0	0	Albendazole
ASIM_0000324801	ASIM_contig0004561	unnamed protein product	missense_variant	1079	A	0.835507		4	10	6	20	0	0	0	0	Albendazole
ASIM_0000324801	ASIM_contig0004561	unnamed protein product	missense_variant	1079	G	0.835507		0	0	2	0	3	0	2	7	Albendazole
ASIM_0000336001	ASIM_contig0004797	superoxide dismutase [Cu-Zn]	missense_variant	681	C	0.722222	superoxide dismutase	9	10	5	16	1	0	3	1	Albendazole
ASIM_0000336001	ASIM_contig0004797	superoxide dismutase [Cu-Zn]	missense_variant	681	T	0.722222	superoxide dismutase	0	2	0	0	15	8	2	7	Albendazole
ASIM_0000358401	ASIM_contig0005286	acetylcholinesterase 3	missense_variant	536	A	0.787072	cholinesterase; acetylcholinesterase	6	14	6	12	0	0	3	0	Albendazole
ASIM_0000358401	ASIM_contig0005286	acetylcholinesterase 3	missense_variant	536	G	0.787072	cholinesterase; acetylcholinesterase	0	0	0	0	8	0	7	0	Albendazole
ASIM_0000362001	ASIM_contig0005364	Major facilitator superfamily domain-containing protein 10	missense_variant	1177	C	0.669794		0	2	4	0	11	29	7	1	Albendazole
ASIM_0000362001	ASIM_contig0005364	Major facilitator superfamily domain-containing protein 10	missense_variant	1177	T	0.669794		0	3	6	6	0	0	0	0	Albendazole
ASIM_0000391101	ASIM_contig0006014	peptidyl-prolyl cis-trans isomerase, cyclophilin-type	missense_variant	724	G	1	peptidylprolyl isomerase	0	0	0	0	26	2	6	0	Albendazole
ASIM_0000391101	ASIM_contig0006014	peptidyl-prolyl cis-trans isomerase, cyclophilin-type	missense_variant	724	A	1	peptidylprolyl isomerase	0	5	0	0	2	0	0	0	Albendazole
ASIM_0000391101	ASIM_contig0006014	peptidyl-prolyl cis-trans isomerase, cyclophilin-type	missense_variant	697	A	1	peptidylprolyl isomerase	0	0	0	0	24	3	6	0	Albendazole
ASIM_0000391101	ASIM_contig0006014	peptidyl-prolyl cis-trans isomerase, cyclophilin-type	missense_variant	697	T	1	peptidylprolyl isomerase	0	3	0	0	2	0	0	0	Albendazole
ASIM_0000405301	ASIM_contig0006338	Protein CBG14666	synonymous_variant	1362	T	1		6	17	8	5	2	0	0	0	Albendazole
ASIM_0000405301	ASIM_contig0006338	Protein CBG14666	synonymous_variant	1362	A	1		0	0	0	0	0	5	0	0	Albendazole
ASIM_0000459101	ASIM_contig0007636	Intermediate filament protein B	synonymous_variant	1206	T	0.669794		0	2	0	10	7	12	1	3	Albendazole
ASIM_0000459101	ASIM_contig0007636	Intermediate filament protein B	synonymous_variant	1206	A	0.669794		3	3	0	5	0	0	0	2	Albendazole
ASIM_0000461801	ASIM_contig0007688	Dynein light chain 1, cytoplasmic	missense_variant	1084	T	0.669794	Acting on peptide bonds (peptidases)	2	8	6	2	18	0	0	3	Albendazole
ASIM_0000461801	ASIM_contig0007688	Dynein light chain 1, cytoplasmic	missense_variant	1084	G	0.669794	Acting on peptide bonds (peptidases)	0	0	0	0	4	22	0	1	Albendazole
ASIM_0000514501	ASIM_contig0009210	pecanex protein	synonymous_variant	319	C	0.669794		6	10	5	19	16	0	0	3	Albendazole
ASIM_0000514501	ASIM_contig0009210	pecanex protein	synonymous_variant	319	T	0.669794		0	0	0	0	3	4	0	1	Albendazole
ASIM_0000534401	ASIM_contig0009756	unnamed protein product	5_prime_UTR_variant	478	T	0.742188		6	12	4	11	6	4	5	6	Albendazole
ASIM_0000534401	ASIM_contig0009756	unnamed protein product	5_prime_UTR_variant	478	C	0.742188		0	1	0	13	9	0	4	0	Albendazole
ASIM_0000588301	ASIM_contig0011391	Protein C17F4.7	synonymous_variant	258	C	0.722222		10	5	3	16	2	0	0	0	Albendazole
ASIM_0000588301	ASIM_contig0011391	Protein C17F4.7	synonymous_variant	258	G	0.722222		0	0	0	13	2	2	10	5	Albendazole
ASIM_0000708001	ASIM_contig0015607	putative 36.0 kDa protein C45G9.5 in chromosome III	synonymous_variant	570	G	0.742188		6	1	8	0	0	16	0	0	Albendazole
ASIM_0000708001	ASIM_contig0015607	putative 36.0 kDa protein C45G9.5 in chromosome III	synonymous_variant	570	A	0.742188		0	0	0	0	6	8	0	0	Albendazole
ASIM_0000755201	ASIM_contig0017491	unnamed protein product	synonymous_variant	449	A	0.687117		0	1	2	0	22	6	8	7	Albendazole
ASIM_0000755201	ASIM_contig0017491	unnamed protein product	synonymous_variant	449	G	0.687117		0	4	2	11	4	10	2	0	Albendazole
ASIM_0000782301	ASIM_contig0018632	HEAT repeat family protein	synonymous_variant	390	T	0.753425		0	0	0	0	8	13	3	9	Albendazole
ASIM_0000782301	ASIM_contig0018632	HEAT repeat family protein	synonymous_variant	390	C	0.753425		0	10	0	0	0	0	2	0	Albendazole
ASIM_0000782301	ASIM_contig0018632	HEAT repeat family protein	synonymous_variant	387	A	1		0	0	0	0	7	14	5	9	Albendazole
ASIM_0000782301	ASIM_contig0018632	HEAT repeat family protein	synonymous_variant	387	G	1		0	10	0	0	0	0	0	0	Albendazole
ASIM_0000817901	ASIM_contig0020270	phospholipid-translocating P-type ATPase, flippase	synonymous_variant	93	T	1	P-type phospholipid transporter; Forming carbon-sulfur bonds; nucleoside-triphosphate phosphatase	0	0	0	0	0	37	2	2	Albendazole
ASIM_0000817901	ASIM_contig0020270	phospholipid-translocating P-type ATPase, flippase	synonymous_variant	93	C	1	P-type phospholipid transporter; Forming carbon-sulfur bonds; nucleoside-triphosphate phosphatase	8	0	4	0	0	0	0	0	Albendazole
ASIM_0000817901	ASIM_contig0020270	phospholipid-translocating P-type ATPase, flippase	synonymous_variant	92	T	1	P-type phospholipid transporter; Forming carbon-sulfur bonds; nucleoside-triphosphate phosphatase	0	0	0	0	0	38	2	2	Albendazole
ASIM_0000817901	ASIM_contig0020270	phospholipid-translocating P-type ATPase, flippase	synonymous_variant	92	A	1	P-type phospholipid transporter; Forming carbon-sulfur bonds; nucleoside-triphosphate phosphatase	8	0	4	0	0	0	0	0	Albendazole
ASIM_0001072801	ASIM_scaffold0000022	small subunit ribosomal protein 7	upstream_gene_variant	149384	C	0.669794		13	7	9	18	16	0	6	0	Albendazole
ASIM_0001072801	ASIM_scaffold0000022	small subunit ribosomal protein 7	upstream_gene_variant	149384	T	0.669794		0	0	0	0	4	4	3	0	Albendazole
ASIM_0001153101	ASIM_scaffold0000069	nuclear anchorage defective protein ANC-1, putative	missense_variant	125499	G	1		0	0	0	0	18	10	1	2	Albendazole
ASIM_0001153101	ASIM_scaffold0000069	nuclear anchorage defective protein ANC-1, putative	missense_variant	125499	A	1		10	0	0	0	0	0	0	0	Albendazole
ASIM_0001184301	ASIM_scaffold0000088	High temperature-induced dauer formation protein 1, isoform b, putative	intron_variant	3423	C	1		0	0	0	0	5	28	1	5	Albendazole
ASIM_0001184301	ASIM_scaffold0000088	High temperature-induced dauer formation protein 1, isoform b, putative	intron_variant	3423	A	1		0	6	0	11	0	0	0	0	Albendazole
ASIM_0001199701	ASIM_scaffold0000101	protein ZK524.3, putative	upstream_gene_variant	72377	C	0.787072	leucine--tRNA ligase	0	0	0	0	4	13	8	10	Albendazole
ASIM_0001199701	ASIM_scaffold0000101	protein ZK524.3, putative	upstream_gene_variant	72377	T	0.787072	leucine--tRNA ligase	0	0	6	2	0	0	0	0	Albendazole
ASIM_0001274301	ASIM_scaffold0000182	kinesin motor domain protein	downstream_gene_variant	70306	G	0.742188		0	1	0	0	4	26	0	0	Albendazole
ASIM_0001274301	ASIM_scaffold0000182	kinesin motor domain protein	downstream_gene_variant	70306	A	0.742188		1	14	4	0	8	3	0	0	Albendazole
ASIM_0001284301	ASIM_scaffold0000197	putative proline--tRNA ligase, mitochondrial	upstream_gene_variant	9426	C	1	Transferases; proline--tRNA ligase	0	0	0	0	11	13	7	0	Albendazole
ASIM_0001284301	ASIM_scaffold0000197	putative proline--tRNA ligase, mitochondrial	upstream_gene_variant	9426	G	1	Transferases; proline--tRNA ligase	4	0	0	0	0	0	0	0	Albendazole
ASIM_0001296101	ASIM_scaffold0000217	RBF-1 protein	intron_variant	6656	C	1		0	0	0	0	6	26	0	5	Albendazole
ASIM_0001296101	ASIM_scaffold0000217	RBF-1 protein	intron_variant	6656	T	1		6	0	0	0	0	0	0	0	Albendazole
ASIM_0001303301	ASIM_scaffold0000229	CMGC/DYRK/PRP4 protein kinase	synonymous_variant	33586	T	0.835507	Transferring phosphorus-containing groups	0	0	0	0	7	39	14	4	Albendazole
ASIM_0001303301	ASIM_scaffold0000229	CMGC/DYRK/PRP4 protein kinase	synonymous_variant	33586	C	0.835507	Transferring phosphorus-containing groups	3	4	0	4	4	0	0	0	Albendazole
ASIM_0001353001	ASIM_scaffold0000314	Autophagy-related protein	intron_variant	42761	G	0.714286		0	0	0	0	5	28	3	2	Albendazole
ASIM_0001353001	ASIM_scaffold0000314	Autophagy-related protein	intron_variant	42761	A	0.714286		0	0	0	2	0	0	0	0	Albendazole
ASIM_0001378201	ASIM_scaffold0000368	FAD binding domain protein	missense_variant	14828	T	0.722222	NADPH--hemoprotein reductase	13	14	4	6	10	0	0	2	Albendazole
ASIM_0001378201	ASIM_scaffold0000368	FAD binding domain protein	missense_variant	14828	C	0.722222	NADPH--hemoprotein reductase	0	0	0	8	11	6	4	1	Albendazole
ASIM_0001378201	ASIM_scaffold0000368	FAD binding domain protein	missense_variant	14825	C	0.722222	NADPH--hemoprotein reductase	12	13	4	5	9	0	0	2	Albendazole
ASIM_0001378201	ASIM_scaffold0000368	FAD binding domain protein	missense_variant	14825	T	0.722222	NADPH--hemoprotein reductase	0	0	0	8	11	6	4	2	Albendazole
ASIM_0001421001	ASIM_scaffold0000485	dual specificity protein phosphatase CDC14B	intron_variant	4288	G	1	protein-tyrosine-phosphatase	0	0	0	0	2	24	0	5	Albendazole
ASIM_0001421001	ASIM_scaffold0000485	dual specificity protein phosphatase CDC14B	intron_variant	4288	C	1	protein-tyrosine-phosphatase	5	0	0	0	0	0	0	0	Albendazole
ASIM_0001461701	ASIM_scaffold0000615	HMG box family protein	disruptive_inframe_deletion	17923	G	0.722222		6	4	6	5	2	5	3	6	Albendazole
ASIM_0001461701	ASIM_scaffold0000615	HMG box family protein	disruptive_inframe_deletion	17923	A	0.722222		0	0	1	0	0	0	0	0	Albendazole
ASIM_0001467501	ASIM_scaffold0000640	Associated with TFs and helicases family protein	intron_variant	19419	T	1		7	8	2	2	10	8	5	0	Albendazole
ASIM_0001467501	ASIM_scaffold0000640	Associated with TFs and helicases family protein	intron_variant	19419	C	1		4	0	0	0	0	0	0	0	Albendazole
ASIM_0001533301	ASIM_scaffold0000936	Transthyretin-like family protein	synonymous_variant	8051	T	0.742188		0	0	0	0	14	28	0	0	Albendazole
ASIM_0001533301	ASIM_scaffold0000936	Transthyretin-like family protein	synonymous_variant	8051	A	0.742188		4	8	0	4	11	2	0	0	Albendazole
ASIM_0001543401	ASIM_scaffold0000989	unnamed protein product	downstream_gene_variant	5938	G	0.830161		0	2	0	0	12	10	3	19	Albendazole
ASIM_0001543401	ASIM_scaffold0000989	unnamed protein product	downstream_gene_variant	5938	A	0.830161		3	11	3	0	0	0	0	2	Albendazole
ASIM_0001550301	ASIM_scaffold0001025	kynurenine-oxoglutarate transaminase	intron_variant	12301	T	1	Transferring nitrogenous groups	0	0	0	0	0	27	4	0	Albendazole
ASIM_0001550301	ASIM_scaffold0001025	kynurenine-oxoglutarate transaminase	intron_variant	12301	G	1	Transferring nitrogenous groups	0	2	0	3	0	0	0	0	Albendazole
ASIM_0001618501	ASIM_scaffold0001458	Interferon-related developmental regulator 1	downstream_gene_variant	9231	T	0.68		2	6	0	10	14	10	6	5	Albendazole
ASIM_0001618501	ASIM_scaffold0001458	Interferon-related developmental regulator 1	downstream_gene_variant	9231	C	0.68		4	6	11	5	0	3	0	9	Albendazole
ASIM_0001632601	ASIM_scaffold0001549	Transcription initiation factor TFIID subunit 6	intron_variant	4111	A	0.75431		0	4	0	2	0	25	0	0	Albendazole
ASIM_0001632601	ASIM_scaffold0001549	Transcription initiation factor TFIID subunit 6	intron_variant	4111	G	0.75431		0	0	0	0	5	11	3	0	Albendazole
ASIM_0001650801	ASIM_scaffold0001691	lipase (class 3) domain-containing protein	splice_region_variant&synonymous_variant	6733	T	0.714286		2	0	2	0	17	12	8	5	Albendazole
ASIM_0001650801	ASIM_scaffold0001691	lipase (class 3) domain-containing protein	splice_region_variant&synonymous_variant	6733	C	0.714286		0	0	2	0	0	0	0	0	Albendazole
ASIM_0001673601	ASIM_scaffold0001875	basement membrane proteoglycan	synonymous_variant	3434	G	0.68		4	8	8	11	0	0	0	2	Albendazole
ASIM_0001673601	ASIM_scaffold0001875	basement membrane proteoglycan	synonymous_variant	3434	A	0.68		2	0	0	0	3	7	3	2	Albendazole
ASIM_0001676301	ASIM_scaffold0001895	unnamed protein product, partial	synonymous_variant	8037	C	0.787072		7	9	16	6	3	0	0	0	Albendazole
ASIM_0001676301	ASIM_scaffold0001895	unnamed protein product, partial	synonymous_variant	8037	T	0.787072		0	0	0	0	2	0	6	0	Albendazole
ASIM_0001686201	ASIM_scaffold0001978	adenosine monophosphate deaminase, putative	intron_variant	3738	C	0.742188	adenosine-phosphate deaminase; AMP deaminase	0	0	0	0	4	40	0	0	Albendazole
ASIM_0001686201	ASIM_scaffold0001978	adenosine monophosphate deaminase, putative	intron_variant	3738	G	0.742188	adenosine-phosphate deaminase; AMP deaminase	4	3	0	4	0	7	0	0	Albendazole
ASIM_0001686201	ASIM_scaffold0001978	adenosine monophosphate deaminase, putative	intron_variant	3728	A	0.742188	adenosine-phosphate deaminase; AMP deaminase	0	0	0	0	4	30	0	0	Albendazole
ASIM_0001686201	ASIM_scaffold0001978	adenosine monophosphate deaminase, putative	intron_variant	3728	C	0.742188	adenosine-phosphate deaminase; AMP deaminase	4	3	0	3	0	7	0	0	Albendazole
ASIM_0001698601	ASIM_scaffold0002084	unnamed protein product	missense_variant	7944	T	0.787072		0	0	0	3	9	15	7	4	Albendazole
ASIM_0001698601	ASIM_scaffold0002084	unnamed protein product	missense_variant	7944	C	0.787072		0	6	0	3	0	0	0	0	Albendazole
ASIM_0001761201	ASIM_scaffold0002681	oxidoreductase, zinc-binding dehydrogenase family protein	intron_variant	4171	T	0.68	Acting on the CH-OH group of donors; 15-oxoprostaglandin 13-reductase	0	0	0	3	2	22	6	2	Albendazole
ASIM_0001761201	ASIM_scaffold0002681	oxidoreductase, zinc-binding dehydrogenase family protein	intron_variant	4171	C	0.68	Acting on the CH-OH group of donors; 15-oxoprostaglandin 13-reductase	5	7	5	1	0	2	1	0	Albendazole
ASIM_0001789901	ASIM_scaffold0002999	unnamed protein product	missense_variant	4540	G	0.8		0	2	0	1	18	6	7	1	Albendazole
ASIM_0001789901	ASIM_scaffold0002999	unnamed protein product	missense_variant	4540	C	0.8		0	16	2	3	0	2	0	0	Albendazole
ASIM_0001798501	ASIM_scaffold0003095	Putative peroxisomal biogenesis factor 10	downstream_gene_variant	5397	T	0.830161	Forming carbon-oxygen bonds	8	9	3	16	16	0	0	0	Albendazole
ASIM_0001798501	ASIM_scaffold0003095	Putative peroxisomal biogenesis factor 10	downstream_gene_variant	5397	A	0.830161	Forming carbon-oxygen bonds	0	0	0	2	2	7	0	6	Albendazole
ASIM_0001849801	ASIM_scaffold0003757	Zinc finger, ZZ type family protein	synonymous_variant	3620	T	0.687117		0	0	10	7	30	0	1	9	Albendazole
ASIM_0001849801	ASIM_scaffold0003757	Zinc finger, ZZ type family protein	synonymous_variant	3620	C	0.687117		6	7	3	4	2	0	0	0	Albendazole
ASIM_0001861901	ASIM_scaffold0003933	Phosphoenolpyruvate carboxykinase [GTP]	missense_variant	4044	T	0.804878	Transferring phosphorus-containing groups; phosphoenolpyruvate carboxykinase (GTP)	0	18	0	7	6	0	0	0	Albendazole
ASIM_0001861901	ASIM_scaffold0003933	Phosphoenolpyruvate carboxykinase [GTP]	missense_variant	4044	A	0.804878	Transferring phosphorus-containing groups; phosphoenolpyruvate carboxykinase (GTP)	1	0	1	3	4	6	1	6	Albendazole
ASIM_0001863601	ASIM_scaffold0003961	Major Facilitator Superfamily protein	intron_variant	2487	C	0.787072		7	2	20	3	0	2	0	0	Albendazole
ASIM_0001863601	ASIM_scaffold0003961	Major Facilitator Superfamily protein	intron_variant	2487	T	0.787072		0	0	0	0	0	1	13	0	Albendazole
ASIM_0001871301	ASIM_scaffold0004079	ATLA1 protein	synonymous_variant	3170	T	0.68	nucleoside-triphosphate phosphatase	0	0	0	5	17	5	6	12	Albendazole
ASIM_0001871301	ASIM_scaffold0004079	ATLA1 protein	synonymous_variant	3170	C	0.68	nucleoside-triphosphate phosphatase	3	11	5	5	2	11	0	0	Albendazole
ASIM_0001921001	ASIM_scaffold0004803	Zinc finger, C2H2 type family protein	synonymous_variant	518	C	0.714286		0	0	0	0	6	22	2	2	Albendazole
ASIM_0001921001	ASIM_scaffold0004803	Zinc finger, C2H2 type family protein	synonymous_variant	518	G	0.714286		0	0	0	1	0	0	0	0	Albendazole
ASIM_0001980301	ASIM_scaffold0005818	FXNA, putative	synonymous_variant	762	C	0.669794	Acting on peptide bonds (peptidases)	14	4	5	10	7	0	2	0	Albendazole
ASIM_0001980301	ASIM_scaffold0005818	FXNA, putative	synonymous_variant	762	T	0.669794	Acting on peptide bonds (peptidases)	1	0	0	0	2	5	2	0	Albendazole
ASIM_0001980601	ASIM_scaffold0005824	T-complex protein 1, alpha subunit	synonymous_variant	1111	T	0.714286	nucleoside-triphosphate phosphatase	2	12	18	2	6	0	0	0	Albendazole
ASIM_0001980601	ASIM_scaffold0005824	T-complex protein 1, alpha subunit	synonymous_variant	1111	C	0.714286	nucleoside-triphosphate phosphatase	0	2	0	0	4	0	0	0	Albendazole
ASIM_0001981201	ASIM_scaffold0005835	Nuclear pore complex protein	synonymous_variant	2115	G	0.714286		2	3	4	15	9	0	0	0	Albendazole
ASIM_0001981201	ASIM_scaffold0005835	Nuclear pore complex protein	synonymous_variant	2115	A	0.714286		0	0	0	0	6	0	0	0	Albendazole
ASIM_0002000101	ASIM_scaffold0006182	Zinc finger, C2H2 type family protein	synonymous_variant	586	T	0.830161		0	5	0	4	6	19	2	6	Albendazole
ASIM_0002000101	ASIM_scaffold0006182	Zinc finger, C2H2 type family protein	synonymous_variant	586	C	0.830161		0	4	6	9	3	4	5	0	Albendazole
ASIM_0002013001	ASIM_scaffold0006412	unnamed protein product	synonymous_variant	802	C	0.68		1	0	0	0	3	17	2	8	Albendazole
ASIM_0002013001	ASIM_scaffold0006412	unnamed protein product	synonymous_variant	802	T	0.68		2	7	4	5	0	0	1	0	Albendazole
ASIM_0002099701	ASIM_scaffold0008450	Nucleolar protein,Nop52	synonymous_variant	1151	C	1		0	0	0	0	12	16	4	0	Albendazole
ASIM_0002099701	ASIM_scaffold0008450	Nucleolar protein,Nop52	synonymous_variant	1151	T	1		7	0	0	6	0	0	0	0	Albendazole
ASIM_0002128401	ASIM_scaffold0009279	GRIP domain protein	synonymous_variant	429	G	0.687117		0	7	0	4	10	0	12	8	Albendazole
ASIM_0002128401	ASIM_scaffold0009279	GRIP domain protein	synonymous_variant	429	A	0.687117		4	5	6	6	0	0	0	0	Albendazole
ASIM_0002137201	ASIM_scaffold0009551	Nose resistant to fluoxetine protein 6	synonymous_variant	607	T	0.8	Acyltransferases	0	0	1	1	4	26	4	0	Albendazole
ASIM_0002137201	ASIM_scaffold0009551	Nose resistant to fluoxetine protein 6	synonymous_variant	607	C	0.8	Acyltransferases	4	0	5	4	2	0	0	0	Albendazole
ASIM_0000046501	ASIM_contig0000206	Integrase core domain containing protein	missense_variant	5673	T	0.722222		0	0	0	7	1	24	2	1	Pyrantel
ASIM_0000046501	ASIM_contig0000206	Integrase core domain containing protein	missense_variant	5673	G	0.722222		3	2	1	6	0	1	0	0	Pyrantel
ASIM_0000051401	ASIM_contig0000248	kunitz/Bovine pancreatic trypsin inhibitor domain-containing protein	downstream_gene_variant	5234	A	0.804878	Acting on ester bonds	9	18	4	17	0	0	0	0	Pyrantel
ASIM_0000051401	ASIM_contig0000248	kunitz/Bovine pancreatic trypsin inhibitor domain-containing protein	downstream_gene_variant	5234	G	0.804878	Acting on ester bonds	0	6	0	2	0	7	7	0	Pyrantel
ASIM_0000051501	ASIM_contig0000248	kunitz/Bovine pancreatic trypsin inhibitor domain-containing protein	intron_variant	5243	G	1		12	27	7	20	0	0	0	0	Pyrantel
ASIM_0000051501	ASIM_contig0000248	kunitz/Bovine pancreatic trypsin inhibitor domain-containing protein	intron_variant	5243	A	1		0	0	0	0	0	7	0	0	Pyrantel
ASIM_0000091201	ASIM_contig0000670	Palmitoyl-protein thioesterase 1	synonymous_variant	1210	G	0.75431	palmitoyl-protein hydrolase	6	1	0	0	4	20	0	9	Pyrantel
ASIM_0000091201	ASIM_contig0000670	Palmitoyl-protein thioesterase 1	synonymous_variant	1210	A	0.75431	palmitoyl-protein hydrolase	3	1	0	0	3	0	0	0	Pyrantel
ASIM_0000094501	ASIM_contig0000710	Zinc finger protein	intron_variant	2086	T	1		0	0	0	0	8	24	0	1	Pyrantel
ASIM_0000094501	ASIM_contig0000710	Zinc finger protein	intron_variant	2086	C	1		2	0	0	2	0	0	0	0	Pyrantel
ASIM_0000100501	ASIM_contig0000777	Recessive suppressor of secretory defect, putative	synonymous_variant	2209	T	0.742188	Acting on ester bonds	7	0	0	0	4	34	0	1	Pyrantel
ASIM_0000100501	ASIM_contig0000777	Recessive suppressor of secretory defect, putative	synonymous_variant	2209	C	0.742188	Acting on ester bonds	1	10	0	0	0	0	0	0	Pyrantel
ASIM_0000100501	ASIM_contig0000777	Recessive suppressor of secretory defect, putative	synonymous_variant	2191	C	0.742188	Acting on ester bonds	5	0	0	0	3	32	1	0	Pyrantel
ASIM_0000100501	ASIM_contig0000777	Recessive suppressor of secretory defect, putative	synonymous_variant	2191	T	0.742188	Acting on ester bonds	1	5	0	0	0	0	0	0	Pyrantel
ASIM_0000100501	ASIM_contig0000777	Recessive suppressor of secretory defect, putative	synonymous_variant	2188	T	0.742188	Acting on ester bonds	3	0	0	0	2	32	1	0	Pyrantel
ASIM_0000100501	ASIM_contig0000777	Recessive suppressor of secretory defect, putative	synonymous_variant	2188	G	0.742188	Acting on ester bonds	1	5	0	0	0	2	0	0	Pyrantel
ASIM_0000112001	ASIM_contig0000927	NNMT/PNMT/TEMT family protein	synonymous_variant	2100	C	0.669794	Transferring one-carbon groups	2	11	7	13	13	2	7	0	Pyrantel
ASIM_0000112001	ASIM_contig0000927	NNMT/PNMT/TEMT family protein	synonymous_variant	2100	T	0.669794	Transferring one-carbon groups	0	0	0	1	10	12	6	0	Pyrantel
ASIM_0000132701	ASIM_contig0001174	Patched-related protein 9	synonymous_variant	2185	G	0.687117		0	0	0	0	5	10	20	10	Pyrantel
ASIM_0000132701	ASIM_contig0001174	Patched-related protein 9	synonymous_variant	2185	A	0.687117		3	1	4	3	7	21	0	4	Pyrantel
ASIM_0000141801	ASIM_contig0001305	unnamed protein product	synonymous_variant	86	A	0.669794		2	7	3	6	4	7	2	0	Pyrantel
ASIM_0000141801	ASIM_contig0001305	unnamed protein product	synonymous_variant	86	C	0.669794		0	0	0	0	1	8	7	0	Pyrantel
ASIM_0000146501	ASIM_contig0001369	cache domain-containing protein	synonymous_variant	2607	G	0.669794		17	4	2	1	6	10	0	0	Pyrantel
ASIM_0000146501	ASIM_contig0001369	cache domain-containing protein	synonymous_variant	2607	A	0.669794		0	0	0	0	8	8	6	0	Pyrantel
ASIM_0000166301	ASIM_contig0001668	CHD4 protein, putative	intron_variant	2094	A	0.787072	Hydrolases	32	20	8	2	0	0	0	2	Pyrantel
ASIM_0000166301	ASIM_contig0001668	CHD4 protein, putative	intron_variant	2094	G	0.787072	Hydrolases	0	0	0	0	26	2	0	0	Pyrantel
ASIM_0000166301	ASIM_contig0001668	CHD4 protein, putative	intron_variant	2081	G	0.787072	Hydrolases	31	15	7	2	0	1	0	2	Pyrantel
ASIM_0000166301	ASIM_contig0001668	CHD4 protein, putative	intron_variant	2081	A	0.787072	Hydrolases	0	0	0	0	26	1	0	0	Pyrantel
ASIM_0000182301	ASIM_contig0001928	Warthog protein 1 N-product	downstream_gene_variant	1873	C	1	Hydrolases	0	0	0	0	18	3	7	3	Pyrantel
ASIM_0000182301	ASIM_contig0001928	Warthog protein 1 N-product	downstream_gene_variant	1873	T	1	Hydrolases	0	0	0	5	0	0	0	0	Pyrantel
ASIM_0000183601	ASIM_contig0001943	unnamed protein product	synonymous_variant	252	C	1		1	0	0	0	8	19	13	4	Pyrantel
ASIM_0000183601	ASIM_contig0001943	unnamed protein product	synonymous_variant	252	T	1		18	0	0	0	0	0	0	0	Pyrantel
ASIM_0000266801	ASIM_contig0003422	Rho GTPase-activating protein 20	synonymous_variant	776	A	0.742188		6	3	0	7	20	0	0	0	Pyrantel
ASIM_0000266801	ASIM_contig0003422	Rho GTPase-activating protein 20	synonymous_variant	776	G	0.742188		0	0	0	0	6	0	8	0	Pyrantel
ASIM_0000282301	ASIM_contig0003698	RIH domain protein	missense_variant	1057	G	0.669794		4	6	0	18	24	48	10	9	Pyrantel
ASIM_0000282301	ASIM_contig0003698	RIH domain protein	missense_variant	1057	A	0.669794		8	2	0	6	0	0	0	0	Pyrantel
ASIM_0000299801	ASIM_contig0004066	Delta(9)-fatty-acid desaturase fat-6	synonymous_variant	1544	C	0.687117	stearoyl-CoA 9-desaturase	0	0	6	0	31	14	0	11	Pyrantel
ASIM_0000299801	ASIM_contig0004066	Delta(9)-fatty-acid desaturase fat-6	synonymous_variant	1544	T	0.687117	stearoyl-CoA 9-desaturase	1	6	4	6	0	1	0	5	Pyrantel
ASIM_0000299801	ASIM_contig0004066	Delta(9)-fatty-acid desaturase fat-6	synonymous_variant	1541	A	0.687117	stearoyl-CoA 9-desaturase	0	0	6	0	30	14	0	11	Pyrantel
ASIM_0000299801	ASIM_contig0004066	Delta(9)-fatty-acid desaturase fat-6	synonymous_variant	1541	G	0.687117	stearoyl-CoA 9-desaturase	1	6	4	6	0	1	0	5	Pyrantel
ASIM_0000317801	ASIM_contig0004408	Patched domain-containing protein 3	synonymous_variant	1203	T	0.830161		0	0	0	14	22	34	1	3	Pyrantel
ASIM_0000317801	ASIM_contig0004408	Patched domain-containing protein 3	synonymous_variant	1203	C	0.830161		7	0	2	4	3	0	0	0	Pyrantel
ASIM_0000361701	ASIM_contig0005359	Bactericidal permeability-increasing protein	synonymous_variant	254	A	0.722222		14	2	4	15	1	0	0	5	Pyrantel
ASIM_0000361701	ASIM_contig0005359	Bactericidal permeability-increasing protein	synonymous_variant	254	G	0.722222		0	0	0	0	8	6	3	1	Pyrantel
ASIM_0000439401	ASIM_contig0007159	unnamed protein product	synonymous_variant	219	T	0.714286		0	0	4	0	5	15	2	8	Pyrantel
ASIM_0000439401	ASIM_contig0007159	unnamed protein product	synonymous_variant	219	C	0.714286		0	0	3	0	2	0	0	0	Pyrantel
ASIM_0000491001	ASIM_contig0008502	26S proteasome non-ATPase regulatory subunit 7	synonymous_variant	842	A	0.669794	Acting on peptide bonds (peptidases)	0	2	0	6	13	7	2	14	Pyrantel
ASIM_0000491001	ASIM_contig0008502	26S proteasome non-ATPase regulatory subunit 7	synonymous_variant	842	G	0.669794	Acting on peptide bonds (peptidases)	6	3	0	1	0	0	0	0	Pyrantel
ASIM_0000585301	ASIM_contig0011289	Organic solute transporter alpha-like protein 2	synonymous_variant	756	G	0.787072		2	0	0	0	9	11	11	12	Pyrantel
ASIM_0000585301	ASIM_contig0011289	Organic solute transporter alpha-like protein 2	synonymous_variant	756	C	0.787072		6	0	5	0	0	0	0	0	Pyrantel
ASIM_0000708001	ASIM_contig0015607	putative 36.0 kDa protein C45G9.5 in chromosome III	synonymous_variant	570	G	0.742188		2	1	16	0	0	16	0	0	Pyrantel
ASIM_0000708001	ASIM_contig0015607	putative 36.0 kDa protein C45G9.5 in chromosome III	synonymous_variant	570	A	0.742188		2	0	4	0	6	8	0	0	Pyrantel
ASIM_0000722801	ASIM_contig0016168	unnamed protein product	synonymous_variant	657	A	0.722222		9	16	2	15	4	2	0	0	Pyrantel
ASIM_0000722801	ASIM_contig0016168	unnamed protein product	synonymous_variant	657	G	0.722222		0	0	0	0	5	10	6	4	Pyrantel
ASIM_0000724601	ASIM_contig0016244	Alpha,alpha-trehalose-phosphate synthase [UDP-forming] 1	stop_lost&splice_region_variant	196	A	0.714286	trehalose-phosphatase	0	2	0	0	9	12	11	2	Pyrantel
ASIM_0000724601	ASIM_contig0016244	Alpha,alpha-trehalose-phosphate synthase [UDP-forming] 1	stop_lost&splice_region_variant	196	G	0.714286	trehalose-phosphatase	0	7	0	0	0	0	0	0	Pyrantel
ASIM_0000724601	ASIM_contig0016244	Alpha,alpha-trehalose-phosphate synthase [UDP-forming] 1	splice_region_variant&stop_retained_variant	195	T	0.714286	trehalose-phosphatase	0	1	0	0	9	10	11	1	Pyrantel
ASIM_0000724601	ASIM_contig0016244	Alpha,alpha-trehalose-phosphate synthase [UDP-forming] 1	splice_region_variant&stop_retained_variant	195	C	0.714286	trehalose-phosphatase	0	7	0	0	0	0	0	0	Pyrantel
ASIM_0000787601	ASIM_contig0018915	BMA-GLR-1, isoform b	synonymous_variant	338	G	0.669794		5	0	4	0	12	6	2	10	Pyrantel
ASIM_0000787601	ASIM_contig0018915	BMA-GLR-1, isoform b	synonymous_variant	338	A	0.669794		4	0	1	31	0	0	0	0	Pyrantel
ASIM_0000795001	ASIM_contig0019294	unnamed protein product, partial	synonymous_variant	611	T	0.787072		5	15	2	4	7	0	0	0	Pyrantel
ASIM_0000795001	ASIM_contig0019294	unnamed protein product, partial	synonymous_variant	611	A	0.787072		0	4	0	0	1	0	18	0	Pyrantel
ASIM_0000842601	ASIM_contig0021532	FMRFamide receptor	synonymous_variant	358	G	0.830161		0	0	0	2	11	4	14	8	Pyrantel
ASIM_0000842601	ASIM_contig0021532	FMRFamide receptor	synonymous_variant	358	A	0.830161		5	2	0	4	0	0	0	0	Pyrantel
ASIM_0000870201	ASIM_contig0022962	unnamed protein product	missense_variant	447	C	0.804878		20	0	8	0	0	4	0	2	Pyrantel
ASIM_0000870201	ASIM_contig0022962	unnamed protein product	missense_variant	447	G	0.804878		0	0	2	0	4	8	3	0	Pyrantel
ASIM_0000905101	ASIM_contig0024873	Splicing factor 1	synonymous_variant	283	A	0.8	peptidylprolyl isomerase	6	9	5	10	6	4	4	6	Pyrantel
ASIM_0000905101	ASIM_contig0024873	Splicing factor 1	synonymous_variant	283	G	0.8	peptidylprolyl isomerase	1	4	0	1	12	4	10	7	Pyrantel
ASIM_0000982701	ASIM_contig0029708	unnamed protein product	synonymous_variant	285	A	0.687117	glutathione gamma-glutamylcysteinyltransferase; nucleoside-triphosphate phosphatase	0	0	0	0	19	8	2	6	Pyrantel
ASIM_0000982701	ASIM_contig0029708	unnamed protein product	synonymous_variant	285	G	0.687117	glutathione gamma-glutamylcysteinyltransferase; nucleoside-triphosphate phosphatase	0	2	4	4	6	0	0	1	Pyrantel
ASIM_0000982701	ASIM_contig0029708	unnamed protein product	synonymous_variant	282	G	0.687117	glutathione gamma-glutamylcysteinyltransferase; nucleoside-triphosphate phosphatase	0	0	0	0	19	8	2	4	Pyrantel
ASIM_0000982701	ASIM_contig0029708	unnamed protein product	synonymous_variant	282	A	0.687117	glutathione gamma-glutamylcysteinyltransferase; nucleoside-triphosphate phosphatase	0	2	3	4	6	0	0	1	Pyrantel
ASIM_0000996701	ASIM_contig0030609	ATP-binding cassette sub-family A member 2	missense_variant	311	A	0.669794		10	5	2	6	0	6	5	0	Pyrantel
ASIM_0000996701	ASIM_contig0030609	ATP-binding cassette sub-family A member 2	missense_variant	311	C	0.669794		0	0	0	0	0	3	3	3	Pyrantel
ASIM_0001008901	ASIM_scaffold0000002	brix domain-containing protein	downstream_gene_variant	394375	G	0.742188		6	4	3	12	12	5	7	0	Pyrantel
ASIM_0001008901	ASIM_scaffold0000002	brix domain-containing protein	downstream_gene_variant	394375	T	0.742188		0	0	0	0	4	8	0	0	Pyrantel
ASIM_0001009001	ASIM_scaffold0000002	ubiquitin-conjugating enzyme E2Q, putative	splice_region_variant&intron_variant	394376	G	0.742188		6	4	3	11	12	5	7	0	Pyrantel
ASIM_0001009001	ASIM_scaffold0000002	ubiquitin-conjugating enzyme E2Q, putative	splice_region_variant&intron_variant	394376	T	0.742188		0	0	0	0	5	7	0	0	Pyrantel
ASIM_0001072901	ASIM_scaffold0000022	TPR Domain containing protein	synonymous_variant	149384	C	0.669794		23	11	14	9	16	0	6	0	Pyrantel
ASIM_0001072901	ASIM_scaffold0000022	TPR Domain containing protein	synonymous_variant	149384	T	0.669794		0	0	0	0	4	4	3	0	Pyrantel
ASIM_0001074701	ASIM_scaffold0000023	phospholipase A2	synonymous_variant	83801	T	0.687117	Hydrolases	9	0	0	5	15	0	6	1	Pyrantel
ASIM_0001074701	ASIM_scaffold0000023	phospholipase A2	synonymous_variant	83801	C	0.687117	Hydrolases	2	2	3	1	0	0	0	0	Pyrantel
ASIM_0001157701	ASIM_scaffold0000073	laminin alpha	synonymous_variant	74824	A	0.68		8	0	0	0	5	19	4	7	Pyrantel
ASIM_0001157701	ASIM_scaffold0000073	laminin alpha	synonymous_variant	74824	G	0.68		4	3	4	12	7	0	0	0	Pyrantel
ASIM_0001187601	ASIM_scaffold0000090	TM2 domain-containing protein almondex	upstream_gene_variant	85221	A	0.753425	Transferring phosphorus-containing groups	3	1	0	6	8	9	4	11	Pyrantel
ASIM_0001187601	ASIM_scaffold0000090	TM2 domain-containing protein almondex	upstream_gene_variant	85221	G	0.753425	Transferring phosphorus-containing groups	0	0	0	5	0	0	2	0	Pyrantel
ASIM_0001219501	ASIM_scaffold0000122	MAK16 protein	synonymous_variant	1049	A	0.804878		0	0	0	0	10	19	2	2	Pyrantel
ASIM_0001219501	ASIM_scaffold0000122	MAK16 protein	synonymous_variant	1049	G	0.804878		0	4	0	5	0	8	0	0	Pyrantel
ASIM_0001298101	ASIM_scaffold0000220	prolyl oligopeptidase family protein	intron_variant	54796	T	0.857143	Acting on peptide bonds (peptidases)	0	0	0	0	2	17	3	12	Pyrantel
ASIM_0001298101	ASIM_scaffold0000220	prolyl oligopeptidase family protein	intron_variant	54796	A	0.857143	Acting on peptide bonds (peptidases)	4	1	3	1	1	0	0	2	Pyrantel
ASIM_0001304001	ASIM_scaffold0000231	DAD family protein	downstream_gene_variant	57070	C	0.787072	Transferases	14	9	9	3	4	0	0	0	Pyrantel
ASIM_0001304001	ASIM_scaffold0000231	DAD family protein	downstream_gene_variant	57070	T	0.787072	Transferases	0	0	0	0	1	5	0	0	Pyrantel
ASIM_0001305001	ASIM_scaffold0000233	DET1 -like protein	intron_variant	40544	G	0.669794		9	2	5	0	26	5	2	0	Pyrantel
ASIM_0001305001	ASIM_scaffold0000233	DET1 -like protein	intron_variant	40544	A	0.669794		0	0	0	6	0	0	0	0	Pyrantel
ASIM_0001310501	ASIM_scaffold0000241	NADH-dependent flavin oxidoreductase	splice_region_variant&intron_variant	49842	T	0.75431	Oxidoreductases	12	8	4	8	6	10	7	3	Pyrantel
ASIM_0001310501	ASIM_scaffold0000241	NADH-dependent flavin oxidoreductase	splice_region_variant&intron_variant	49842	A	0.75431	Oxidoreductases	0	0	0	0	7	5	1	0	Pyrantel
ASIM_0001331101	ASIM_scaffold0000271	Thrombospondin type 1 domain containing protein	intron_variant	7899	G	0.804878	Acting on peptide bonds (peptidases)	0	0	2	0	8	29	0	0	Pyrantel
ASIM_0001331101	ASIM_scaffold0000271	Thrombospondin type 1 domain containing protein	intron_variant	7899	A	0.804878	Acting on peptide bonds (peptidases)	1	1	2	2	0	0	0	0	Pyrantel
ASIM_0001331101	ASIM_scaffold0000271	Thrombospondin type 1 domain containing protein	intron_variant	7884	T	0.804878	Acting on peptide bonds (peptidases)	0	0	2	0	7	25	0	0	Pyrantel
ASIM_0001331101	ASIM_scaffold0000271	Thrombospondin type 1 domain containing protein	intron_variant	7884	C	0.804878	Acting on peptide bonds (peptidases)	1	1	2	2	0	0	0	0	Pyrantel
ASIM_0001358301	ASIM_scaffold0000324	Nuclear hormone receptor family member nhr-1	intron_variant	37147	A	0.722222		5	13	10	13	0	0	6	5	Pyrantel
ASIM_0001358301	ASIM_scaffold0000324	Nuclear hormone receptor family member nhr-1	intron_variant	37147	G	0.722222		0	0	0	0	10	19	2	2	Pyrantel
ASIM_0001419501	ASIM_scaffold0000480	CRE-GALT-1 protein	downstream_gene_variant	24406	C	0.669794		6	4	9	7	9	1	0	1	Pyrantel
ASIM_0001419501	ASIM_scaffold0000480	CRE-GALT-1 protein	downstream_gene_variant	24406	A	0.669794		0	0	1	0	6	15	0	4	Pyrantel
ASIM_0001451301	ASIM_scaffold0000578	Motile sperm domain-containing protein 2	intron_variant	7470	C	0.787072		2	6	2	12	0	19	0	0	Pyrantel
ASIM_0001451301	ASIM_scaffold0000578	Motile sperm domain-containing protein 2	intron_variant	7470	T	0.787072		0	0	0	1	6	10	0	0	Pyrantel
ASIM_0001455801	ASIM_scaffold0000595	RNA-binding protein 25	missense_variant	8755	C	0.669794		4	5	0	2	13	11	6	2	Pyrantel
ASIM_0001455801	ASIM_scaffold0000595	RNA-binding protein 25	missense_variant	8755	T	0.669794		2	4	0	24	0	0	0	0	Pyrantel
ASIM_0001470501	ASIM_scaffold0000651	Tomosyn (vertebrate synaptic protein) homolog protein 1-like	downstream_gene_variant	17831	G	0.742188		0	0	6	1	2	24	0	0	Pyrantel
ASIM_0001470501	ASIM_scaffold0000651	Tomosyn (vertebrate synaptic protein) homolog protein 1-like	downstream_gene_variant	17831	A	0.742188		0	0	0	2	3	14	0	3	Pyrantel
ASIM_0001493501	ASIM_scaffold0000742	Calcium binding EGF domain containing protein	splice_donor_variant&intron_variant	13006	T	0.8		0	3	0	0	4	20	8	1	Pyrantel
ASIM_0001493501	ASIM_scaffold0000742	Calcium binding EGF domain containing protein	splice_donor_variant&intron_variant	13006	C	0.8		2	7	0	1	7	0	0	0	Pyrantel
ASIM_0001512301	ASIM_scaffold0000831	puf domain-containing protein 9	synonymous_variant	3761	A	0.75431		2	0	0	0	21	11	0	0	Pyrantel
ASIM_0001512301	ASIM_scaffold0000831	puf domain-containing protein 9	synonymous_variant	3761	G	0.75431		3	1	0	2	0	0	0	0	Pyrantel
ASIM_0001516901	ASIM_scaffold0000852	Sugar transporter SWEET1	splice_region_variant&intron_variant	10931	T	0.687117		0	0	0	0	17	11	2	1	Pyrantel
ASIM_0001516901	ASIM_scaffold0000852	Sugar transporter SWEET1	splice_region_variant&intron_variant	10931	C	0.687117		3	4	0	4	4	3	0	0	Pyrantel
ASIM_0001531001	ASIM_scaffold0000925	Transthyretin-like protein 15	intron_variant	10015	T	0.714286		3	12	3	9	6	0	0	0	Pyrantel
ASIM_0001531001	ASIM_scaffold0000925	Transthyretin-like protein 15	intron_variant	10015	A	0.714286		0	0	0	1	5	0	0	0	Pyrantel
ASIM_0001559601	ASIM_scaffold0001079	JNK-interacting protein	intron_variant	7853	G	1		0	0	0	0	0	32	0	0	Pyrantel
ASIM_0001559601	ASIM_scaffold0001079	JNK-interacting protein	intron_variant	7853	C	1		3	1	1	0	0	0	0	0	Pyrantel
ASIM_0001559601	ASIM_scaffold0001079	JNK-interacting protein	intron_variant	7824	C	1		0	0	0	0	0	35	0	0	Pyrantel
ASIM_0001559601	ASIM_scaffold0001079	JNK-interacting protein	intron_variant	7824	A	1		4	1	2	0	0	0	0	0	Pyrantel
ASIM_0001612801	ASIM_scaffold0001424	GRAM domain-containing protein 4	intron_variant	4840	T	0.669794		0	0	0	0	16	15	1	3	Pyrantel
ASIM_0001612801	ASIM_scaffold0001424	GRAM domain-containing protein 4	intron_variant	4840	G	0.669794		1	4	0	2	1	2	0	0	Pyrantel
ASIM_0001623201	ASIM_scaffold0001486	beta-G spectrin	splice_region_variant&intron_variant	396	A	0.753425		10	8	9	4	10	0	0	6	Pyrantel
ASIM_0001623201	ASIM_scaffold0001486	beta-G spectrin	splice_region_variant&intron_variant	396	C	0.753425		0	0	0	2	4	0	0	0	Pyrantel
ASIM_0001631401	ASIM_scaffold0001541	Armadillo/beta-catenin-like repeat family protein	splice_acceptor_variant&intron_variant	4055	G	0.742188		1	2	0	2	1	26	0	0	Pyrantel
ASIM_0001631401	ASIM_scaffold0001541	Armadillo/beta-catenin-like repeat family protein	splice_acceptor_variant&intron_variant	4055	C	0.742188		0	0	0	0	3	4	0	0	Pyrantel
ASIM_0001659101	ASIM_scaffold0001757	serine/threonine protein kinase	downstream_gene_variant	5462	G	0.669794		4	7	3	7	6	16	1	0	Pyrantel
ASIM_0001659101	ASIM_scaffold0001757	serine/threonine protein kinase	downstream_gene_variant	5462	A	0.669794		0	0	0	0	4	16	0	5	Pyrantel
ASIM_0001673601	ASIM_scaffold0001875	basement membrane proteoglycan	synonymous_variant	3434	G	0.857143		12	3	7	10	0	0	0	2	Pyrantel
ASIM_0001673601	ASIM_scaffold0001875	basement membrane proteoglycan	synonymous_variant	3434	A	0.857143		0	0	0	2	3	7	3	2	Pyrantel
ASIM_0001698001	ASIM_scaffold0002081	unnamed protein product	upstream_gene_variant	4352	G	1		0	4	7	2	19	28	10	0	Pyrantel
ASIM_0001698001	ASIM_scaffold0002081	unnamed protein product	upstream_gene_variant	4352	A	1		0	0	0	0	0	3	0	0	Pyrantel
ASIM_0001712001	ASIM_scaffold0002201	Tripeptidyl-peptidase 2	synonymous_variant	896	C	0.687117		0	0	2	0	7	15	5	2	Pyrantel
ASIM_0001712001	ASIM_scaffold0002201	Tripeptidyl-peptidase 2	synonymous_variant	896	T	0.687117		0	2	6	3	7	0	0	0	Pyrantel
ASIM_0001747801	ASIM_scaffold0002544	unnamed protein product	missense_variant	2457	G	0.714286		4	1	10	7	12	0	0	0	Pyrantel
ASIM_0001747801	ASIM_scaffold0002544	unnamed protein product	missense_variant	2457	C	0.714286		0	0	0	2	6	0	0	0	Pyrantel
ASIM_0001814901	ASIM_scaffold0003295	unnamed protein product	downstream_gene_variant	3292	G	1		1	12	1	18	0	0	0	0	Pyrantel
ASIM_0001814901	ASIM_scaffold0003295	unnamed protein product	downstream_gene_variant	3292	A	1		0	0	0	0	0	5	0	0	Pyrantel
ASIM_0001826001	ASIM_scaffold0003432	Telomerase-binding protein EST1A	synonymous_variant	392	C	0.669794		6	2	2	4	14	0	4	0	Pyrantel
ASIM_0001826001	ASIM_scaffold0003432	Telomerase-binding protein EST1A	synonymous_variant	392	T	0.669794		0	0	0	0	8	0	2	8	Pyrantel
ASIM_0001844901	ASIM_scaffold0003688	Tubulin--tyrosine ligase-like protein 12	synonymous_variant	2333	T	0.830161		0	0	0	2	6	10	8	6	Pyrantel
ASIM_0001844901	ASIM_scaffold0003688	Tubulin--tyrosine ligase-like protein 12	synonymous_variant	2333	C	0.830161		0	4	4	2	0	0	0	0	Pyrantel
ASIM_0001855701	ASIM_scaffold0003833	unnamed protein product	synonymous_variant	2398	C	0.669794		4	0	1	0	4	11	9	4	Pyrantel
ASIM_0001855701	ASIM_scaffold0003833	unnamed protein product	synonymous_variant	2398	T	0.669794		1	5	1	1	0	0	0	0	Pyrantel
ASIM_0001884001	ASIM_scaffold0004240	GNS1/SUR4 family protein	synonymous_variant	2386	A	0.669794		7	10	5	12	11	5	0	0	Pyrantel
ASIM_0001884001	ASIM_scaffold0004240	GNS1/SUR4 family protein	synonymous_variant	2386	G	0.669794		0	0	0	0	6	3	4	0	Pyrantel
ASIM_0001894101	ASIM_scaffold0004385	m7GpppN-mRNA hydrolase	missense_variant	272	A	0.714286		5	12	2	0	4	15	11	12	Pyrantel
ASIM_0001894101	ASIM_scaffold0004385	m7GpppN-mRNA hydrolase	missense_variant	272	G	0.714286		1	0	2	0	3	0	0	0	Pyrantel
ASIM_0001909101	ASIM_scaffold0004613	Kunitz/Bovine pancreatic trypsin inhibitor domain containing protein	synonymous_variant	834	C	0.804878		10	7	6	17	0	0	0	0	Pyrantel
ASIM_0001909101	ASIM_scaffold0004613	Kunitz/Bovine pancreatic trypsin inhibitor domain containing protein	synonymous_variant	834	T	0.804878		0	0	0	8	3	8	0	0	Pyrantel
ASIM_0001916201	ASIM_scaffold0004724	Homeobox protein unc-62	synonymous_variant	1621	T	0.722222		8	6	0	0	14	11	4	3	Pyrantel
ASIM_0001916201	ASIM_scaffold0004724	Homeobox protein unc-62	synonymous_variant	1621	A	0.722222		8	5	2	4	2	2	0	0	Pyrantel
ASIM_0001925001	ASIM_scaffold0004866	Receptor-type tyrosine-protein phosphatase S	intron_variant	2451	T	0.742188		0	1	3	1	0	27	0	0	Pyrantel
ASIM_0001925001	ASIM_scaffold0004866	Receptor-type tyrosine-protein phosphatase S	intron_variant	2451	A	0.742188		0	0	0	0	5	3	0	0	Pyrantel
ASIM_0001925001	ASIM_scaffold0004866	Receptor-type tyrosine-protein phosphatase S	intron_variant	2450	T	0.742188		0	1	3	1	0	27	0	0	Pyrantel
ASIM_0001925001	ASIM_scaffold0004866	Receptor-type tyrosine-protein phosphatase S	intron_variant	2450	C	0.742188		0	0	0	0	5	3	0	0	Pyrantel
ASIM_0001950901	ASIM_scaffold0005297	Serine incorporator 3	synonymous_variant	331	A	0.669794		0	0	4	0	6	6	8	7	Pyrantel
ASIM_0001950901	ASIM_scaffold0005297	Serine incorporator 3	synonymous_variant	331	G	0.669794		2	0	2	4	0	0	0	0	Pyrantel
ASIM_0001955401	ASIM_scaffold0005359	Kinesin-like protein KIF3A	synonymous_variant	1783	G	0.669794		0	4	4	0	15	2	3	3	Pyrantel
ASIM_0001955401	ASIM_scaffold0005359	Kinesin-like protein KIF3A	synonymous_variant	1783	A	0.669794		3	2	0	2	0	0	1	0	Pyrantel
ASIM_0001980301	ASIM_scaffold0005818	FXNA, putative	synonymous_variant	762	C	0.669794		5	4	3	18	7	0	2	0	Pyrantel
ASIM_0001980301	ASIM_scaffold0005818	FXNA, putative	synonymous_variant	762	T	0.669794		0	0	0	0	2	5	2	0	Pyrantel
ASIM_0001981201	ASIM_scaffold0005835	Nuclear pore complex protein	synonymous_variant	2370	A	0.687117		2	9	8	18	0	0	0	0	Pyrantel
ASIM_0001981201	ASIM_scaffold0005835	Nuclear pore complex protein	synonymous_variant	2370	G	0.687117		3	2	0	0	2	0	2	4	Pyrantel
ASIM_0001985101	ASIM_scaffold0005912	Band 4.1-like protein 5	intron_variant	1327	G	0.830161		0	16	0	0	18	9	4	4	Pyrantel
ASIM_0001985101	ASIM_scaffold0005912	Band 4.1-like protein 5	intron_variant	1327	T	0.830161		0	5	5	8	0	0	0	0	Pyrantel
ASIM_0001985901	ASIM_scaffold0005929	ZIP Zinc transporter	missense_variant	155	G	0.669794		5	4	0	0	3	4	6	10	Pyrantel
ASIM_0001985901	ASIM_scaffold0005929	ZIP Zinc transporter	missense_variant	155	A	0.669794		3	4	0	11	0	0	0	0	Pyrantel
ASIM_0002000101	ASIM_scaffold0006182	Myosin phosphatase Rho-interacting protein	synonymous_variant	586	T	0.722222		2	4	3	0	6	19	2	6	Pyrantel
ASIM_0002000101	ASIM_scaffold0006182	Myosin phosphatase Rho-interacting protein	synonymous_variant	586	C	0.722222		2	12	5	10	3	4	5	0	Pyrantel
ASIM_0002017601	ASIM_scaffold0006502	G protein pathway suppressor 1, putative	synonymous_variant	1243	A	0.68		5	8	2	17	3	0	0	0	Pyrantel
ASIM_0002017601	ASIM_scaffold0006502	G protein pathway suppressor 1, putative	synonymous_variant	1243	G	0.68		0	0	4	0	4	8	4	2	Pyrantel
ASIM_0002070101	ASIM_scaffold0007685	Zinc finger, C2H2 type family protein	missense_variant	545	T	0.722222		2	5	3	4	0	20	2	0	Pyrantel
ASIM_0002070101	ASIM_scaffold0007685	Zinc finger, C2H2 type family protein	missense_variant	545	G	0.722222		0	0	0	0	6	3	8	7	Pyrantel
ASIM_0002073901	ASIM_scaffold0007764	Calponin-homology (CH) domain-containing protein	5_prime_UTR_variant	245	C	0.722222		8	7	2	4	7	8	0	0	Pyrantel
ASIM_0002073901	ASIM_scaffold0007764	Calponin-homology (CH) domain-containing protein	5_prime_UTR_variant	245	A	0.722222		2	0	0	0	3	20	3	7	Pyrantel
ASIM_0002099801	ASIM_scaffold0008452	Helicase ssl-1	synonymous_variant	847	C	0.75431		0	0	0	0	6	24	1	0	Pyrantel
ASIM_0002099801	ASIM_scaffold0008452	Helicase ssl-1	synonymous_variant	847	A	0.75431		5	0	0	1	0	0	7	0	Pyrantel
ASIM_0002137201	ASIM_scaffold0009551	Nose resistant to fluoxetine protein 6	synonymous_variant	607	T	0.742188		0	0	1	0	4	26	4	0	Pyrantel
ASIM_0002137201	ASIM_scaffold0009551	Nose resistant to fluoxetine protein 6	synonymous_variant	607	C	0.742188		0	0	3	18	2	0	0	0	Pyrantel
ASIM_0002139701	ASIM_scaffold0009621	Glyoxylate reductase/hydroxypyruvate reductase	intron_variant	932	T	0.75431		0	0	0	0	11	13	7	0	Pyrantel
ASIM_0002139701	ASIM_scaffold0009621	Glyoxylate reductase/hydroxypyruvate reductase	intron_variant	932	C	0.75431		0	8	0	2	0	10	0	0	Pyrantel
ASIM_0000026801	ASIM_contig0000069	unnamed protein product	downstream_gene_variant	2116	C	1		10	17	0	3	0	0	2	0	Ivermectin
ASIM_0000026801	ASIM_contig0000069	unnamed protein product	downstream_gene_variant	2116	T	1		0	0	0	0	0	5	0	0	Ivermectin
ASIM_0000051501	ASIM_contig0000248	kunitz/Bovine pancreatic trypsin inhibitor domain-containing protein	intron_variant	5243	G	0.753425		2	8	12	14	0	0	0	0	Ivermectin
ASIM_0000051501	ASIM_contig0000248	kunitz/Bovine pancreatic trypsin inhibitor domain-containing protein	intron_variant	5243	A	0.753425		3	0	0	2	0	7	0	0	Ivermectin
ASIM_0000059601	ASIM_contig0000330	Cysteine protease ATG4B	synonymous_variant	885	A	1	Acting on peptide bonds (peptidases)	0	0	5	19	18	0	2	14	Ivermectin
ASIM_0000059601	ASIM_contig0000330	Cysteine protease ATG4B	synonymous_variant	885	T	1	Acting on peptide bonds (peptidases)	0	0	0	4	1	0	0	0	Ivermectin
ASIM_0000080601	ASIM_contig0000550	Protein CBR-LIPL-6	synonymous_variant	3001	C	0.722222		4	2	0	9	26	24	10	2	Ivermectin
ASIM_0000080601	ASIM_contig0000550	Protein CBR-LIPL-6	synonymous_variant	3001	T	0.722222		3	5	2	11	4	4	0	4	Ivermectin
ASIM_0000101101	ASIM_contig0000786	unnamed protein product	intron_variant	3010	T	0.669794		0	0	0	3	22	9	1	6	Ivermectin
ASIM_0000101101	ASIM_contig0000786	unnamed protein product	intron_variant	3010	G	0.669794		1	6	0	3	0	0	0	0	Ivermectin
ASIM_0000126701	ASIM_contig0001095	Spindle- and centromere-associated protein	splice_region_variant&intron_variant	2596	C	1		9	11	5	3	26	6	15	6	Ivermectin
ASIM_0000126701	ASIM_contig0001095	Spindle- and centromere-associated protein	splice_region_variant&intron_variant	2596	T	1		8	0	0	0	0	0	0	0	Ivermectin
ASIM_0000135701	ASIM_contig0001217	Dual specificity protein kinase Ttk	synonymous_variant	2267	A	0.714286	dual-specificity kinase	0	0	2	0	16	2	5	6	Ivermectin
ASIM_0000135701	ASIM_contig0001217	Dual specificity protein kinase Ttk	synonymous_variant	2267	G	0.714286	dual-specificity kinase	0	0	1	0	0	0	0	0	Ivermectin
ASIM_0000148101	ASIM_contig0001397	Metallophosphoesterase 1	downstream_gene_variant	2526	A	1	Hydrolases	0	1	0	1	0	41	4	0	Ivermectin
ASIM_0000148101	ASIM_contig0001397	Metallophosphoesterase 1	downstream_gene_variant	2526	T	1	Hydrolases	1	4	0	2	1	0	0	0	Ivermectin
ASIM_0000148101	ASIM_contig0001397	Metallophosphoesterase 1	downstream_gene_variant	2525	C	1	Hydrolases	0	0	0	0	0	41	4	0	Ivermectin
ASIM_0000148101	ASIM_contig0001397	Metallophosphoesterase 1	downstream_gene_variant	2525	T	1	Hydrolases	1	5	0	3	1	1	0	0	Ivermectin
ASIM_0000159801	ASIM_contig0001584	cDNA sequence BC018371, putative	synonymous_variant	1631	T	0.669794		0	2	0	0	8	14	7	6	Ivermectin
ASIM_0000159801	ASIM_contig0001584	cDNA sequence BC018371, putative	synonymous_variant	1631	C	0.669794		0	2	1	5	1	0	2	0	Ivermectin
ASIM_0000196901	ASIM_contig0002175	Histone deacetylase 1, putative	splice_region_variant&synonymous_variant	2315	T	0.787072	histone deacetylase	0	0	0	4	4	25	4	3	Ivermectin
ASIM_0000196901	ASIM_contig0002175	Histone deacetylase 1, putative	splice_region_variant&synonymous_variant	2315	C	0.787072	histone deacetylase	0	4	0	4	0	0	0	0	Ivermectin
ASIM_0000199801	ASIM_contig0002228	Band 4.1-like protein 5	intron_variant	1236	C	0.669794		2	2	0	4	10	11	9	3	Ivermectin
ASIM_0000199801	ASIM_contig0002228	Band 4.1-like protein 5	intron_variant	1236	T	0.669794		3	8	0	10	0	0	0	0	Ivermectin
ASIM_0000212101	ASIM_contig0002440	serine carboxypeptidase S28	missense_variant	451	G	1	Acting on peptide bonds (peptidases)	0	0	0	0	14	16	0	3	Ivermectin
ASIM_0000212101	ASIM_contig0002440	serine carboxypeptidase S28	missense_variant	451	C	1	Acting on peptide bonds (peptidases)	12	0	0	0	0	1	0	0	Ivermectin
ASIM_0000212101	ASIM_contig0002440	serine carboxypeptidase S28	splice_region_variant&synonymous_variant	1476	T	0.669794	Acting on peptide bonds (peptidases)	0	0	0	0	1	32	0	1	Ivermectin
ASIM_0000212101	ASIM_contig0002440	serine carboxypeptidase S28	splice_region_variant&synonymous_variant	1476	C	0.669794	Acting on peptide bonds (peptidases)	6	2	8	3	2	7	0	1	Ivermectin
ASIM_0000226401	ASIM_contig0002703	Protein-tyrosine phosphatase 1, putative	synonymous_variant	1436	A	0.669794	protein-tyrosine-phosphatase	0	2	0	0	5	21	7	2	Ivermectin
ASIM_0000226401	ASIM_contig0002703	Protein-tyrosine phosphatase 1, putative	synonymous_variant	1436	G	0.669794	protein-tyrosine-phosphatase	1	4	0	1	0	0	0	0	Ivermectin
ASIM_0000252701	ASIM_contig0003152	Exosome component 10	synonymous_variant	344	C	0.68		1	0	0	3	9	41	2	9	Ivermectin
ASIM_0000252701	ASIM_contig0003152	Exosome component 10	synonymous_variant	344	T	0.68		9	7	6	4	0	0	1	1	Ivermectin
ASIM_0000266801	ASIM_contig0003422	RhoGAP domain containing protein	synonymous_variant	776	A	0.742188	Acting on ester bonds	0	3	5	5	20	0	0	0	Ivermectin
ASIM_0000266801	ASIM_contig0003422	RhoGAP domain containing protein	synonymous_variant	776	G	0.742188	Acting on ester bonds	0	0	0	0	6	0	8	0	Ivermectin
ASIM_0000317801	ASIM_contig0004408	Patched domain-containing protein 3	synonymous_variant	1203	T	0.722222		2	3	0	0	22	34	1	3	Ivermectin
ASIM_0000317801	ASIM_contig0004408	Patched domain-containing protein 3	synonymous_variant	1203	C	0.722222		6	5	2	2	3	0	0	0	Ivermectin
ASIM_0000361701	ASIM_contig0005359	Bactericidal permeability-increasing protein	synonymous_variant	254	A	0.722222		6	10	6	8	1	0	0	5	Ivermectin
ASIM_0000361701	ASIM_contig0005359	Bactericidal permeability-increasing protein	synonymous_variant	254	G	0.722222		0	0	0	0	8	6	3	1	Ivermectin
ASIM_0000472001	ASIM_contig0007991	unnamed protein product, partial	intron_variant	615	C	0.714286		0	0	0	6	3	16	4	5	Ivermectin
ASIM_0000472001	ASIM_contig0007991	unnamed protein product, partial	intron_variant	615	T	0.714286		0	0	0	2	0	0	0	0	Ivermectin
ASIM_0000473601	ASIM_contig0008025	BMA-ATTF-2, isoform b	synonymous_variant	745	A	0.742188		8	8	0	12	6	0	0	0	Ivermectin
ASIM_0000473601	ASIM_contig0008025	BMA-ATTF-2, isoform b	synonymous_variant	745	T	0.742188		0	0	0	0	8	0	9	0	Ivermectin
ASIM_0000498501	ASIM_contig0008775	unnamed protein product	synonymous_variant	264	C	0.742188		20	2	4	6	9	0	0	0	Ivermectin
ASIM_0000498501	ASIM_contig0008775	unnamed protein product	synonymous_variant	264	T	0.742188		1	0	10	4	9	10	0	0	Ivermectin
ASIM_0000577601	ASIM_contig0011071	Protein CBG02445	synonymous_variant	927	T	0.75431		13	0	0	0	6	0	18	0	Ivermectin
ASIM_0000577601	ASIM_contig0011071	Protein CBG02445	synonymous_variant	927	C	0.75431		5	1	5	0	0	0	0	0	Ivermectin
ASIM_0000627801	ASIM_contig0012664	unnamed protein product	synonymous_variant	569	T	0.669794		0	0	0	8	4	30	11	8	Ivermectin
ASIM_0000627801	ASIM_contig0012664	unnamed protein product	synonymous_variant	569	C	0.669794		4	1	0	2	0	0	0	0	Ivermectin
ASIM_0000632601	ASIM_contig0012828	CaiB/baiF CoA-transferase family protein	synonymous_variant	438	A	0.830161	alpha-methylacyl-CoA racemase; Transferases	0	0	0	2	22	4	1	4	Ivermectin
ASIM_0000632601	ASIM_contig0012828	CaiB/baiF CoA-transferase family protein	synonymous_variant	438	G	0.830161	alpha-methylacyl-CoA racemase; Transferases	0	4	3	2	2	0	0	0	Ivermectin
ASIM_0000659601	ASIM_contig0013783	DnaJ domain-containing protein	synonymous_variant	312	A	0.742188		15	13	9	0	0	0	2	0	Ivermectin
ASIM_0000659601	ASIM_contig0013783	DnaJ domain-containing protein	synonymous_variant	312	G	0.742188		0	0	0	0	0	10	2	0	Ivermectin
ASIM_0000659601	ASIM_contig0013783	DnaJ domain-containing protein	5_prime_UTR_variant	273	A	0.742188		14	9	10	0	0	0	2	0	Ivermectin
ASIM_0000659601	ASIM_contig0013783	DnaJ domain-containing protein	5_prime_UTR_variant	273	G	0.742188		0	0	0	0	0	10	2	0	Ivermectin
ASIM_0000686201	ASIM_contig0014705	unnamed protein product	missense_variant	437	A	0.687117		0	24	8	1	7	2	0	18	Ivermectin
ASIM_0000686201	ASIM_contig0014705	unnamed protein product	missense_variant	437	G	0.687117		0	0	0	0	7	22	5	3	Ivermectin
ASIM_0000751001	ASIM_contig0017288	tRNA uridine 5-carboxymethylaminomethyl modification enzyme GidA	synonymous_variant	379	C	0.714286		0	0	0	7	13	5	4	4	Ivermectin
ASIM_0000751001	ASIM_contig0017288	tRNA uridine 5-carboxymethylaminomethyl modification enzyme GidA	synonymous_variant	379	T	0.714286		0	0	0	12	0	0	0	0	Ivermectin
ASIM_0000791801	ASIM_contig0019145	spondin family protein 1	synonymous_variant	96	C	0.722222		11	4	0	5	24	53	18	9	Ivermectin
ASIM_0000791801	ASIM_contig0019145	spondin family protein 1	synonymous_variant	96	A	0.722222		3	18	3	7	9	9	9	4	Ivermectin
ASIM_0000832401	ASIM_contig0021008	Glycine cleavage system P protein	synonymous_variant	404	T	0.787072	glycine dehydrogenase (aminomethyl-transferring)	4	0	0	0	8	26	2	0	Ivermectin
ASIM_0000832401	ASIM_contig0021008	Glycine cleavage system P protein	synonymous_variant	404	C	0.787072	glycine dehydrogenase (aminomethyl-transferring)	2	4	6	4	1	2	7	8	Ivermectin
ASIM_0000858701	ASIM_contig0022305	Filamin/ABP280 repeat family protein	synonymous_variant	69	G	0.68	Transferring phosphorus-containing groups	0	0	2	0	14	10	9	1	Ivermectin
ASIM_0000858701	ASIM_contig0022305	Filamin/ABP280 repeat family protein	synonymous_variant	69	A	0.68	Transferring phosphorus-containing groups	1	1	1	5	0	0	1	1	Ivermectin
ASIM_0000868301	ASIM_contig0022826	unnamed protein product	missense_variant	221	C	1		15	3	1	2	6	25	4	5	Ivermectin
ASIM_0000868301	ASIM_contig0022826	unnamed protein product	missense_variant	221	A	1		2	0	5	0	14	8	10	5	Ivermectin
ASIM_0000878901	ASIM_contig0023455	unnamed protein product, partial	missense_variant	310	G	0.669794		5	0	0	2	10	10	3	1	Ivermectin
ASIM_0000878901	ASIM_contig0023455	unnamed protein product, partial	missense_variant	310	T	0.669794		8	12	0	1	0	0	0	0	Ivermectin
ASIM_0000970601	ASIM_contig0028767	Start codon is not identified, putative	synonymous_variant	295	C	0.687117	Transferases	2	0	5	13	7	0	8	0	Ivermectin
ASIM_0000970601	ASIM_contig0028767	Start codon is not identified, putative	synonymous_variant	295	A	0.687117	Transferases	0	0	0	1	6	12	3	2	Ivermectin
ASIM_0000983401	ASIM_contig0029726	28S ribosomal protein S22, mitochondrial	synonymous_variant	361	A	1		0	0	0	0	4	34	0	3	Ivermectin
ASIM_0000983401	ASIM_contig0029726	28S ribosomal protein S22, mitochondrial	synonymous_variant	361	G	1		12	0	0	0	0	0	0	0	Ivermectin
ASIM_0001035901	ASIM_scaffold0000013	abhydrolase domain-containing protein 2	synonymous_variant	108777	T	1	Hydrolases	0	0	0	0	13	19	1	0	Ivermectin
ASIM_0001035901	ASIM_scaffold0000013	abhydrolase domain-containing protein 2	synonymous_variant	108777	C	1	Hydrolases	0	5	0	0	0	0	0	0	Ivermectin
ASIM_0001072901	ASIM_scaffold0000022	TPR Domain containing protein	synonymous_variant	149384	C	0.669794		14	8	3	23	16	0	6	0	Ivermectin
ASIM_0001072901	ASIM_scaffold0000022	TPR Domain containing protein	synonymous_variant	149384	T	0.669794		0	0	0	0	4	4	3	0	Ivermectin
ASIM_0001094001	ASIM_scaffold0000032	zinc transporter	intron_variant	5927	G	1		0	0	0	0	10	23	0	0	Ivermectin
ASIM_0001094001	ASIM_scaffold0000032	zinc transporter	intron_variant	5927	A	1		0	2	0	3	0	0	0	0	Ivermectin
ASIM_0001094001	ASIM_scaffold0000032	zinc transporter	intron_variant	3545	A	0.787072		0	6	0	0	4	32	5	8	Ivermectin
ASIM_0001094001	ASIM_scaffold0000032	zinc transporter	intron_variant	3545	G	0.787072		0	2	8	0	0	0	0	0	Ivermectin
ASIM_0001094101	ASIM_scaffold0000032	replication factor C, 37kDa subunit, putative	upstream_gene_variant	5896	G	1	nucleoside-triphosphate phosphatase	0	0	0	0	14	23	0	0	Ivermectin
ASIM_0001094101	ASIM_scaffold0000032	replication factor C, 37kDa subunit, putative	upstream_gene_variant	5896	T	1	nucleoside-triphosphate phosphatase	0	3	0	8	0	0	0	0	Ivermectin
ASIM_0001109801	ASIM_scaffold0000040	Protein CBG05390	intron_variant	136534	T	0.714286	bis(5'-adenosyl)-triphosphatase	2	0	0	0	3	23	2	2	Ivermectin
ASIM_0001109801	ASIM_scaffold0000040	Protein CBG05390	intron_variant	136534	C	0.714286	bis(5'-adenosyl)-triphosphatase	4	0	0	0	0	0	0	0	Ivermectin
ASIM_0001109801	ASIM_scaffold0000040	Protein CBG05390	intron_variant	136519	C	0.714286	bis(5'-adenosyl)-triphosphatase	2	0	0	0	3	24	1	2	Ivermectin
ASIM_0001109801	ASIM_scaffold0000040	Protein CBG05390	intron_variant	136519	T	0.714286	bis(5'-adenosyl)-triphosphatase	4	0	0	0	0	0	0	0	Ivermectin
ASIM_0001210701	ASIM_scaffold0000113	unnamed protein product	missense_variant	36733	A	0.857143		2	0	0	0	6	12	7	11	Ivermectin
ASIM_0001210701	ASIM_scaffold0000113	unnamed protein product	missense_variant	36733	G	0.857143		4	2	5	2	0	0	0	0	Ivermectin
ASIM_0001218801	ASIM_scaffold0000121	beige/BEACH domain-containing protein	synonymous_variant	30517	G	0.722222		3	5	0	0	11	25	3	4	Ivermectin
ASIM_0001218801	ASIM_scaffold0000121	beige/BEACH domain-containing protein	synonymous_variant	30517	A	0.722222		3	4	3	2	0	2	0	0	Ivermectin
ASIM_0001294801	ASIM_scaffold0000214	PEK/PEK protein kinase	intron_variant	52518	C	0.787072	Transferring phosphorus-containing groups	0	0	0	0	4	21	6	4	Ivermectin
ASIM_0001294801	ASIM_scaffold0000214	PEK/PEK protein kinase	intron_variant	52518	G	0.787072	Transferring phosphorus-containing groups	0	4	2	0	0	0	0	0	Ivermectin
ASIM_0001310501	ASIM_scaffold0000241	NADH oxidase	intron_variant	45563	G	1	Oxidoreductases	0	0	0	0	16	17	3	0	Ivermectin
ASIM_0001310501	ASIM_scaffold0000241	NADH oxidase	intron_variant	45563	A	1	Oxidoreductases	0	8	0	0	0	0	0	0	Ivermectin
ASIM_0001331101	ASIM_scaffold0000271	Thrombospondin type 1 domain containing protein	intron_variant	7884	T	1	Acting on peptide bonds (peptidases)	0	0	0	0	7	25	0	0	Ivermectin
ASIM_0001331101	ASIM_scaffold0000271	Thrombospondin type 1 domain containing protein	intron_variant	7884	C	1	Acting on peptide bonds (peptidases)	5	0	0	0	0	0	0	0	Ivermectin
ASIM_0001338201	ASIM_scaffold0000284	ring finger domain-containing protein	missense_variant	959	T	1	Transferases	0	0	0	0	16	13	11	5	Ivermectin
ASIM_0001338201	ASIM_scaffold0000284	ring finger domain-containing protein	missense_variant	959	G	1	Transferases	4	0	0	0	0	0	0	0	Ivermectin
ASIM_0001340901	ASIM_scaffold0000288	T-complex protein 1 subunit epsilon	intron_variant	36771	A	0.742188	nucleoside-triphosphate phosphatase	0	0	0	8	6	18	0	3	Ivermectin
ASIM_0001340901	ASIM_scaffold0000288	T-complex protein 1 subunit epsilon	intron_variant	36771	T	0.742188	nucleoside-triphosphate phosphatase	0	6	0	3	0	1	0	0	Ivermectin
ASIM_0001399101	ASIM_scaffold0000417	Myelin regulatory factor	intron_variant	27646	A	0.753425		0	0	0	0	7	49	4	1	Ivermectin
ASIM_0001399101	ASIM_scaffold0000417	Myelin regulatory factor	intron_variant	27646	G	0.753425		4	0	0	0	0	0	0	4	Ivermectin
ASIM_0001431401	ASIM_scaffold0000515	glycosyl hydrolase, family 18	intron_variant	29075	A	0.787072	Glycosylases	8	0	0	0	13	13	4	1	Ivermectin
ASIM_0001431401	ASIM_scaffold0000515	glycosyl hydrolase, family 18	intron_variant	29075	G	0.787072	Glycosylases	4	0	4	0	0	0	0	0	Ivermectin
ASIM_0001440201	ASIM_scaffold0000544	zinc finger, C2H2 type	synonymous_variant	23271	A	0.687117		0	0	0	0	13	33	6	1	Ivermectin
ASIM_0001440201	ASIM_scaffold0000544	zinc finger, C2H2 type	synonymous_variant	23271	G	0.687117		4	3	0	13	1	3	1	3	Ivermectin
ASIM_0001487901	ASIM_scaffold0000716	G_PROTEIN_RECEP_F1_2 domain-containing protein	downstream_gene_variant	13666	T	0.714286		14	6	33	11	29	0	5	0	Ivermectin
ASIM_0001487901	ASIM_scaffold0000716	G_PROTEIN_RECEP_F1_2 domain-containing protein	downstream_gene_variant	13666	A	0.714286		0	0	0	0	18	0	0	0	Ivermectin
ASIM_0001493501	ASIM_scaffold0000742	Calcium binding EGF domain containing protein	intron_variant	2894	G	0.8		6	3	3	0	5	4	14	2	Ivermectin
ASIM_0001493501	ASIM_scaffold0000742	Calcium binding EGF domain containing protein	intron_variant	2894	C	0.8		3	2	1	0	0	2	0	0	Ivermectin
ASIM_0001504101	ASIM_scaffold0000792	WD domain, G-beta repeat protein	upstream_gene_variant	1204	T	0.722222	Transferring phosphorus-containing groups; nucleoside-triphosphate phosphatase	4	0	0	8	14	22	4	9	Ivermectin
ASIM_0001504101	ASIM_scaffold0000792	WD domain, G-beta repeat protein	upstream_gene_variant	1204	C	0.722222	Transferring phosphorus-containing groups; nucleoside-triphosphate phosphatase	3	4	10	3	2	0	0	0	Ivermectin
ASIM_0001530001	ASIM_scaffold0000920	kinase domain protein	downstream_gene_variant	14012	A	0.722222	protein kinase C	3	2	0	0	15	18	7	3	Ivermectin
ASIM_0001530001	ASIM_scaffold0000920	kinase domain protein	downstream_gene_variant	14012	C	0.722222	protein kinase C	2	6	4	7	0	0	0	0	Ivermectin
ASIM_0001534601	ASIM_scaffold0000943	BTB/POZ domain-containing protein 9 isoform X2	intron_variant	13469	T	0.787072		0	0	0	2	8	12	4	6	Ivermectin
ASIM_0001534601	ASIM_scaffold0000943	BTB/POZ domain-containing protein 9 isoform X2	intron_variant	13469	C	0.787072		0	0	5	2	0	0	0	0	Ivermectin
ASIM_0001544101	ASIM_scaffold0000993	Protein dhs-3	downstream_gene_variant	3946	C	0.75431	alcohol dehydrogenase [NAD(P)(+)]	0	0	0	0	7	31	4	0	Ivermectin
ASIM_0001544101	ASIM_scaffold0000993	Protein dhs-3	downstream_gene_variant	3946	A	0.75431	alcohol dehydrogenase [NAD(P)(+)]	2	5	0	0	4	4	0	0	Ivermectin
ASIM_0001555101	ASIM_scaffold0001051	solute carrier family 12 member 4 isoform X3	synonymous_variant	6532	C	0.669794		0	0	2	0	23	17	4	13	Ivermectin
ASIM_0001555101	ASIM_scaffold0001051	solute carrier family 12 member 4 isoform X3	synonymous_variant	6532	T	0.669794		0	6	4	2	1	2	0	0	Ivermectin
ASIM_0001566601	ASIM_scaffold0001125	CBR-AJM-1 protein	intron_variant	5778	C	1		0	0	0	0	4	27	1	0	Ivermectin
ASIM_0001566601	ASIM_scaffold0001125	CBR-AJM-1 protein	intron_variant	5778	G	1		0	4	6	0	0	0	0	0	Ivermectin
ASIM_0001589301	ASIM_scaffold0001267	Latent-transforming growth factor beta-binding protein 2	intron_variant	395	T	1		0	0	0	0	9	45	6	1	Ivermectin
ASIM_0001589301	ASIM_scaffold0001267	Latent-transforming growth factor beta-binding protein 2	intron_variant	395	G	1		11	0	0	0	0	0	0	0	Ivermectin
ASIM_0001589301	ASIM_scaffold0001267	Latent-transforming growth factor beta-binding protein 2	intron_variant	387	T	1		0	0	0	0	12	45	6	1	Ivermectin
ASIM_0001589301	ASIM_scaffold0001267	Latent-transforming growth factor beta-binding protein 2	intron_variant	387	C	1		8	0	0	0	0	0	0	0	Ivermectin
ASIM_0001612801	ASIM_scaffold0001424	GRAM domain-containing protein 4	intron_variant	4859	A	1		0	0	0	0	14	21	1	3	Ivermectin
ASIM_0001612801	ASIM_scaffold0001424	GRAM domain-containing protein 4	intron_variant	4859	T	1		0	0	12	0	0	0	0	0	Ivermectin
ASIM_0001623701	ASIM_scaffold0001489	DNA mismatch repair protein MutL containing protein	synonymous_variant	8761	A	1	nucleoside-triphosphate phosphatase	0	0	0	0	22	15	0	0	Ivermectin
ASIM_0001623701	ASIM_scaffold0001489	DNA mismatch repair protein MutL containing protein	synonymous_variant	8761	G	1	nucleoside-triphosphate phosphatase	12	0	0	0	0	0	0	0	Ivermectin
ASIM_0001624401	ASIM_scaffold0001493	Sec7 domain containing protein	synonymous_variant	7778	C	0.742188	Acting on peptide bonds (peptidases)	4	0	0	0	17	0	6	4	Ivermectin
ASIM_0001624401	ASIM_scaffold0001493	Sec7 domain containing protein	synonymous_variant	7778	G	0.742188	Acting on peptide bonds (peptidases)	7	5	0	0	2	0	0	0	Ivermectin
ASIM_0001626301	ASIM_scaffold0001508	Ras-related protein	synonymous_variant	4595	T	0.687117		0	0	0	0	12	16	4	4	Ivermectin
ASIM_0001626301	ASIM_scaffold0001508	Ras-related protein	synonymous_variant	4595	C	0.687117		7	6	0	13	2	0	1	2	Ivermectin
ASIM_0001632501	ASIM_scaffold0001548	ribosomal protein S16	missense_variant	9300	G	0.669794		6	4	0	0	6	1	8	9	Ivermectin
ASIM_0001632501	ASIM_scaffold0001548	ribosomal protein S16	missense_variant	9300	T	0.669794		1	1	0	6	0	0	0	0	Ivermectin
ASIM_0001645101	ASIM_scaffold0001642	Rab GTPase-activating protein eat-17	intron_variant	7831	C	0.753425		0	0	0	0	4	20	6	2	Ivermectin
ASIM_0001645101	ASIM_scaffold0001642	Rab GTPase-activating protein eat-17	intron_variant	7831	A	0.753425		0	0	0	3	2	0	0	0	Ivermectin
ASIM_0001697901	ASIM_scaffold0002081	unnamed protein product	missense_variant	4352	G	1		2	6	0	0	19	28	10	0	Ivermectin
ASIM_0001697901	ASIM_scaffold0002081	unnamed protein product	missense_variant	4352	A	1		0	0	0	0	0	3	0	0	Ivermectin
ASIM_0001727001	ASIM_scaffold0002340	E3 ubiquitin-protein ligase UBR2	synonymous_variant	3074	G	0.722222	Transferases	3	9	3	7	0	34	0	1	Ivermectin
ASIM_0001727001	ASIM_scaffold0002340	E3 ubiquitin-protein ligase UBR2	synonymous_variant	3074	A	0.722222	Transferases	0	0	0	0	6	5	2	3	Ivermectin
ASIM_0001744501	ASIM_scaffold0002508	N-myristoyltransferase 2, putative	intron_variant	4708	A	1	glycylpeptide N-tetradecanoyltransferase	0	0	0	0	0	38	0	0	Ivermectin
ASIM_0001744501	ASIM_scaffold0002508	N-myristoyltransferase 2, putative	intron_variant	4708	C	1	glycylpeptide N-tetradecanoyltransferase	1	0	0	2	0	0	0	0	Ivermectin
ASIM_0001744501	ASIM_scaffold0002508	N-myristoyltransferase 2, putative	intron_variant	4706	G	1	glycylpeptide N-tetradecanoyltransferase	0	0	0	0	0	38	0	0	Ivermectin
ASIM_0001744501	ASIM_scaffold0002508	N-myristoyltransferase 2, putative	intron_variant	4706	A	1	glycylpeptide N-tetradecanoyltransferase	1	0	0	2	0	0	0	0	Ivermectin
ASIM_0001765901	ASIM_scaffold0002730	kinase domain-containing protein	synonymous_variant	4909	T	0.669794		3	8	12	3	14	14	0	0	Ivermectin
ASIM_0001765901	ASIM_scaffold0002730	kinase domain-containing protein	synonymous_variant	4909	C	0.669794		0	0	1	0	7	8	5	0	Ivermectin
ASIM_0001785901	ASIM_scaffold0002952	unnamed protein product	upstream_gene_variant	3963	G	0.669794		12	8	18	15	0	0	11	7	Ivermectin
ASIM_0001785901	ASIM_scaffold0002952	unnamed protein product	upstream_gene_variant	3963	A	0.669794		0	0	0	0	14	0	9	3	Ivermectin
ASIM_0001787401	ASIM_scaffold0002967	GEX Interacting protein	synonymous_variant	1591	T	0.714286		0	5	0	0	13	17	8	6	Ivermectin
ASIM_0001787401	ASIM_scaffold0002967	GEX Interacting protein	synonymous_variant	1591	C	0.714286		0	3	0	0	0	0	1	0	Ivermectin
ASIM_0001793601	ASIM_scaffold0003044	F-box/LRR-repeat protein 7	intron_variant	4625	T	0.669794		12	2	2	4	2	16	0	0	Ivermectin
ASIM_0001793601	ASIM_scaffold0003044	F-box/LRR-repeat protein 7	intron_variant	4625	C	0.669794		0	0	0	0	3	3	5	0	Ivermectin
ASIM_0001799001	ASIM_scaffold0003099	unnamed protein product	downstream_gene_variant	2986	T	0.742188		10	13	2	6	24	15	10	4	Ivermectin
ASIM_0001799001	ASIM_scaffold0003099	unnamed protein product	downstream_gene_variant	2986	C	0.742188		0	2	3	0	0	0	0	0	Ivermectin
ASIM_0001799101	ASIM_scaffold0003099	SAM-MT-ERG6-SMT domain-containing protein	stop_lost&splice_region_variant	2984	G	0.742188	Transferring one-carbon groups	11	13	2	6	24	15	10	4	Ivermectin
ASIM_0001799101	ASIM_scaffold0003099	SAM-MT-ERG6-SMT domain-containing protein	stop_lost&splice_region_variant	2984	T	0.742188	Transferring one-carbon groups	0	2	3	0	0	0	0	0	Ivermectin
ASIM_0001814901	ASIM_scaffold0003295	unnamed protein product	downstream_gene_variant	3292	G	1		9	3	9	11	0	0	0	0	Ivermectin
ASIM_0001814901	ASIM_scaffold0003295	unnamed protein product	downstream_gene_variant	3292	A	1		0	0	0	0	0	5	0	0	Ivermectin
ASIM_0001860001	ASIM_scaffold0003904	unnamed protein product	synonymous_variant	1249	G	0.714286		0	0	0	0	10	14	5	3	Ivermectin
ASIM_0001860001	ASIM_scaffold0003904	unnamed protein product	synonymous_variant	1249	A	0.714286		0	0	2	0	2	0	0	0	Ivermectin
ASIM_0001867401	ASIM_scaffold0004026	Basement membrane proteoglycan	intron_variant	1881	G	0.742188		0	2	4	1	9	7	4	4	Ivermectin
ASIM_0001867401	ASIM_scaffold0004026	Basement membrane proteoglycan	intron_variant	1881	C	0.742188		0	3	0	1	4	0	0	2	Ivermectin
ASIM_0001870101	ASIM_scaffold0004062	haloacid dehalogenase-like hydrolase family protein	splice_region_variant&synonymous_variant	1858	A	0.75431		12	0	0	9	0	15	0	0	Ivermectin
ASIM_0001870101	ASIM_scaffold0004062	haloacid dehalogenase-like hydrolase family protein	splice_region_variant&synonymous_variant	1858	G	0.75431		0	0	0	0	0	6	4	8	Ivermectin
ASIM_0001873301	ASIM_scaffold0004102	Dcp2, box A domain containing protein	synonymous_variant	2316	G	0.722222	Acting on acid anhydrides	0	0	0	0	14	18	4	11	Ivermectin
ASIM_0001873301	ASIM_scaffold0004102	Dcp2, box A domain containing protein	synonymous_variant	2316	A	0.722222	Acting on acid anhydrides	6	2	2	6	12	18	0	0	Ivermectin
ASIM_0001886601	ASIM_scaffold0004274	LBP / BPI / CETP family protein	synonymous_variant	1211	C	0.687117		0	0	0	2	13	3	8	15	Ivermectin
ASIM_0001886601	ASIM_scaffold0004274	LBP / BPI / CETP family protein	synonymous_variant	1211	A	0.687117		1	0	2	1	11	6	0	0	Ivermectin
ASIM_0001900301	ASIM_scaffold0004483	2-amino-3-ketobutyrate coenzyme A ligase	intron_variant	340	T	0.669794	Ligases; glycine C-acetyltransferase	1	0	0	0	6	18	3	6	Ivermectin
ASIM_0001900301	ASIM_scaffold0004483	2-amino-3-ketobutyrate coenzyme A ligase	intron_variant	340	G	0.669794	Ligases; glycine C-acetyltransferase	2	1	3	0	0	1	0	0	Ivermectin
ASIM_0001900301	ASIM_scaffold0004483	2-amino-3-ketobutyrate coenzyme A ligase	intron_variant	339	T	0.669794	Ligases; glycine C-acetyltransferase	1	0	0	0	6	18	3	6	Ivermectin
ASIM_0001900301	ASIM_scaffold0004483	2-amino-3-ketobutyrate coenzyme A ligase	intron_variant	339	C	0.669794	Ligases; glycine C-acetyltransferase	2	1	3	0	0	1	0	0	Ivermectin
ASIM_0001909101	ASIM_scaffold0004613	Kunitz/Bovine pancreatic trypsin inhibitor domain containing protein	synonymous_variant	834	C	1		17	0	8	12	0	0	0	0	Ivermectin
ASIM_0001909101	ASIM_scaffold0004613	Kunitz/Bovine pancreatic trypsin inhibitor domain containing protein	synonymous_variant	834	T	1		2	0	0	0	3	8	0	0	Ivermectin
ASIM_0001909101	ASIM_scaffold0004613	Kunitz/Bovine pancreatic trypsin inhibitor domain containing protein	synonymous_variant	632	G	0.742188		21	0	3	4	0	4	0	0	Ivermectin
ASIM_0001909101	ASIM_scaffold0004613	Kunitz/Bovine pancreatic trypsin inhibitor domain containing protein	synonymous_variant	632	A	0.742188		0	0	0	0	3	7	0	0	Ivermectin
ASIM_0001927601	ASIM_scaffold0004919	tRNA (guanine-N(7)-)-methyltransferase non-catalytic subunit WDR4	missense_variant	146	G	0.753425		0	0	0	0	8	18	8	11	Ivermectin
ASIM_0001927601	ASIM_scaffold0004919	tRNA (guanine-N(7)-)-methyltransferase non-catalytic subunit WDR4	missense_variant	146	A	0.753425		0	6	0	0	1	14	0	2	Ivermectin
ASIM_0001951201	ASIM_scaffold0005302	Thyrotropin-releasing hormone-degrading ectoenzyme	splice_region_variant&intron_variant	2402	G	0.669794	Acting on peptide bonds (peptidases)	3	7	8	7	6	2	2	0	Ivermectin
ASIM_0001951201	ASIM_scaffold0005302	Thyrotropin-releasing hormone-degrading ectoenzyme	splice_region_variant&intron_variant	2402	C	0.669794	Acting on peptide bonds (peptidases)	2	0	0	0	1	17	4	0	Ivermectin
ASIM_0001985101	ASIM_scaffold0005912	Band 4.1-like protein 5	intron_variant	1327	G	0.787072		0	0	0	6	18	9	4	4	Ivermectin
ASIM_0001985101	ASIM_scaffold0005912	Band 4.1-like protein 5	intron_variant	1327	T	0.787072		0	0	9	9	0	0	0	0	Ivermectin
ASIM_0002000101	ASIM_scaffold0006182	Zinc finger, C2H2 type family protein	synonymous_variant	586	T	0.722222		2	1	1	0	6	19	2	6	Ivermectin
ASIM_0002000101	ASIM_scaffold0006182	Zinc finger, C2H2 type family protein	synonymous_variant	586	C	0.722222		15	3	1	4	3	4	5	0	Ivermectin
ASIM_0002022301	ASIM_scaffold0006599	CRE-CPT-6 protein	intron_variant	1174	C	0.804878	Acyltransferases	0	0	12	2	11	10	0	0	Ivermectin
ASIM_0002022301	ASIM_scaffold0006599	CRE-CPT-6 protein	intron_variant	1174	T	0.804878	Acyltransferases	2	2	2	4	0	0	0	0	Ivermectin
ASIM_0002023101	ASIM_scaffold0006620	RING-type E3 ubiquitin transferase	synonymous_variant	2019	A	0.669794	Transferring one-carbon groups	1	0	0	4	7	19	5	2	Ivermectin
ASIM_0002023101	ASIM_scaffold0006620	RING-type E3 ubiquitin transferase	synonymous_variant	2019	G	0.669794	Transferring one-carbon groups	6	6	0	2	1	4	0	0	Ivermectin
ASIM_0002071601	ASIM_scaffold0007722	Sterol regulatory element-binding protein cleavage-activating protein	synonymous_variant	1242	C	0.669794		4	2	11	2	13	0	0	0	Ivermectin
ASIM_0002071601	ASIM_scaffold0007722	Sterol regulatory element-binding protein cleavage-activating protein	synonymous_variant	1242	T	0.669794		0	0	0	0	5	3	4	0	Ivermectin
ASIM_0002071601	ASIM_scaffold0007722	Sterol regulatory element-binding protein cleavage-activating protein	synonymous_variant	1241	C	0.669794		4	2	11	2	12	0	0	0	Ivermectin
ASIM_0002071601	ASIM_scaffold0007722	Sterol regulatory element-binding protein cleavage-activating protein	synonymous_variant	1241	T	0.669794		0	0	0	0	5	3	4	0	Ivermectin
ASIM_0002073901	ASIM_scaffold0007764	Calponin-homology (CH) domain-containing protein	5_prime_UTR_variant	245	A	0.687117	carnitine O-palmitoyltransferase	0	0	8	0	3	20	3	7	Ivermectin
ASIM_0002073901	ASIM_scaffold0007764	Calponin-homology (CH) domain-containing protein	5_prime_UTR_variant	245	C	0.687117	carnitine O-palmitoyltransferase	0	1	5	1	7	8	0	0	Ivermectin
ASIM_0002079501	ASIM_scaffold0007895	tRNA uridine 5-carboxymethylaminomethyl modification enzyme GidA	synonymous_variant	916	T	0.830161		0	0	0	0	3	19	7	2	Ivermectin
ASIM_0002079501	ASIM_scaffold0007895	tRNA uridine 5-carboxymethylaminomethyl modification enzyme GidA	synonymous_variant	916	C	0.830161		4	3	9	0	0	1	0	0	Ivermectin
ASIM_0002080801	ASIM_scaffold0007940	choline/Carnitine O-acyltransferase	synonymous_variant	1221	A	0.669794	Acyltransferases	0	0	0	0	14	13	4	7	Ivermectin
ASIM_0002080801	ASIM_scaffold0007940	choline/Carnitine O-acyltransferase	synonymous_variant	1221	G	0.669794	Acyltransferases	1	2	0	2	0	0	0	0	Ivermectin
ASIM_0002080801	ASIM_scaffold0007940	choline/Carnitine O-acyltransferase	synonymous_variant	1220	A	0.669794	Acyltransferases	0	0	0	0	13	13	4	7	Ivermectin
ASIM_0002080801	ASIM_scaffold0007940	choline/Carnitine O-acyltransferase	synonymous_variant	1220	G	0.669794	Acyltransferases	1	2	0	2	0	0	0	0	Ivermectin
ASIM_0002109201	ASIM_scaffold0008706	Calcium/calmodulin-dependent protein kinase type II	synonymous_variant	336	G	0.835507	calcium/calmodulin-dependent protein kinase	0	0	0	0	4	14	10	22	Ivermectin
ASIM_0002109201	ASIM_scaffold0008706	Calcium/calmodulin-dependent protein kinase type II	synonymous_variant	336	T	0.835507	calcium/calmodulin-dependent protein kinase	1	4	0	2	5	0	0	0	Ivermectin
ASIM_0002124901	ASIM_scaffold0009166	GDP-L-fucose synthetase, putative	splice_donor_variant&intron_variant	225	A	0.742188		2	1	1	7	9	4	5	8	Ivermectin
ASIM_0002124901	ASIM_scaffold0009166	GDP-L-fucose synthetase, putative	splice_donor_variant&intron_variant	225	T	0.742188		0	4	0	1	0	0	0	0	Ivermectin
ASIM_0002125801	ASIM_scaffold0009190	Patched domain-containing protein 3	synonymous_variant	620	G	0.753425		0	0	0	0	34	6	14	5	Ivermectin
ASIM_0002125801	ASIM_scaffold0009190	Patched domain-containing protein 3	synonymous_variant	620	A	0.753425		3	0	0	0	0	0	0	5	Ivermectin
ASIM_0002125801	ASIM_scaffold0009190	Patched domain-containing protein 3	synonymous_variant	493	C	0.714286		2	0	0	0	44	17	14	17	Ivermectin
ASIM_0002125801	ASIM_scaffold0009190	Patched domain-containing protein 3	synonymous_variant	493	G	0.714286		4	0	0	0	0	0	0	0	Ivermectin
ASIM_0002128401	ASIM_scaffold0009279	GRIP domain protein	synonymous_variant	429	G	0.8		3	0	0	0	10	0	12	8	Ivermectin
ASIM_0002128401	ASIM_scaffold0009279	GRIP domain protein	synonymous_variant	429	A	0.8		8	3	0	4	0	0	0	0	Ivermectin
ASIM_0002143301	ASIM_scaffold0009779	Nose resistant to fluoxetine protein 6	synonymous_variant	750	A	0.75431		0	0	0	0	4	29	2	0	Ivermectin
ASIM_0002143301	ASIM_scaffold0009779	Nose resistant to fluoxetine protein 6	synonymous_variant	750	G	0.75431		0	1	1	0	0	9	0	0	Ivermectin

[truncated: 2 more sheets: Table_S11, Table_S12]
